# Supplementary material for: Dysfunction of the intestinal microbiome in inflammatory bowel disease and treatment
Source: Genome Biol. 2012 Sep 26;13(9):R79. doi: 10.1186/gb-2012-13-9-r79 (PMC3506950; doi:10.1186/gb-2012-13-9-r79)
Supplement: Additional file 1 — Taxa significantly associated with IBD status or subject metadata using a boosted general linear model. A multivariate analysis was performed to associate each microbial clade with a sparse selection of disease status and clinical metadata (selected through boosting; see Materials and methods). All clades and metadata in these associations are given with nominal P-values from the multivariate linear model and with Benjamini and Hochberg (BH) corrected false discovery rate (q-values) up to a threshold of 0.25. In this and all other supplemental tables, blank spaces indicate values that were not significant but are shown for comparison with related significant data. [file gb-2012-13-9-r79-S1.XLS]

## Sheet: Sheet1
Taxon	Variable	Value	Coefficient	P-value (nominal)	Q-value	Mean Taxon Abundance	Median Taxon Abundance
Bacteria|Actinobacteria|Actinobacteria|Bifidobacteriales|Bifidobacteriaceae	Age		-0.000933058	0.000602058	0.0198679	0.0500285	0.0249574
Bacteria|Actinobacteria|Actinobacteria|Bifidobacteriales|Bifidobacteriaceae|Bifidobacterium	Age		-0.000929156	0.000611038	0.0197527	0.0499441	0.0249574
Bacteria|Actinobacteria|Actinobacteria|Coriobacteriales|Coriobacteriaceae|unclassified	Age		0.000276437	0.00275402	0.056654	0.0148178	0
Bacteria|Bacteroidetes|Bacteroidia|Bacteroidales	Age		0.00298967	0.0196314	0.212987	0.476728	0.504039
Bacteria|Firmicutes	Age		-0.0026391	0.00572361	0.0954337	0.854165	0.859543
Bacteria|Firmicutes|Clostridia|Clostridiales|Peptostreptococcaceae	Age		-0.000430595	0.0130831	0.167126	0.0424907	0.0278423
Bacteria|Firmicutes|Clostridia|Clostridiales|Ruminococcaceae|Sporobacter	Age		0.000175363	0.000781195	0.0224984	0.00566284	0
Bacteria|Actinobacteria|Actinobacteria|Coriobacteriales|Coriobacteriaceae	Antibiotics	TRUE	-0.0599751	0.000783184	0.0221529	0.0732807	0.0604077
Bacteria|Actinobacteria|Actinobacteria|Coriobacteriales|Coriobacteriaceae	Antibiotics	FALSE				0.0955266	0.0626057
Bacteria|Actinobacteria|Actinobacteria|Coriobacteriales|Coriobacteriaceae|Collinsella	Antibiotics	TRUE	-0.0857254	1.411784e-05	0.00106489	0.0242996	0
Bacteria|Actinobacteria|Actinobacteria|Coriobacteriales|Coriobacteriaceae|Collinsella	Antibiotics	FALSE				0.0783338	0.03575
Bacteria|Actinobacteria|Actinobacteria|Coriobacteriales|Coriobacteriaceae|unclassified	Antibiotics	TRUE	-0.014213	0.00260967	0.0582213	0.00935916	0
Bacteria|Actinobacteria|Actinobacteria|Coriobacteriales|Coriobacteriaceae|unclassified	Antibiotics	FALSE				0.0155204	0
Bacteria|Firmicutes|Bacilli|Lactobacillales|Lactobacillaceae|unclassified	Antibiotics	TRUE	0.00518862	0.00734672	0.111896	0.00883861	0
Bacteria|Firmicutes|Bacilli|Lactobacillales|Lactobacillaceae|unclassified	Antibiotics	FALSE				0.00186254	0
Bacteria|Firmicutes|Clostridia	Antibiotics	TRUE	-0.115577	0.014753	0.181153	0.744925	0.774039
Bacteria|Firmicutes|Clostridia	Antibiotics	FALSE				0.763088	0.774606
Bacteria|Firmicutes|Clostridia|Clostridiales	Antibiotics	TRUE	-0.11465	0.0157932	0.189519	0.744804	0.773551
Bacteria|Firmicutes|Clostridia|Clostridiales	Antibiotics	FALSE				0.762768	0.774606
Bacteria|Firmicutes|Clostridia|Clostridiales|Incertae_Sedis_XI|Parvimonas	Antibiotics	TRUE	0.00374918	0.0194191	0.212137	0.00545569	0
Bacteria|Firmicutes|Clostridia|Clostridiales|Incertae_Sedis_XI|Parvimonas	Antibiotics	FALSE				0.00185167	0
Bacteria|Firmicutes|Clostridia|Clostridiales|Lachnospiraceae|Dorea	Antibiotics	TRUE	-0.0784481	1.652335e-05	0.00118968	0.0607171	0.0325222
Bacteria|Firmicutes|Clostridia|Clostridiales|Lachnospiraceae|Dorea	Antibiotics	FALSE				0.130709	0.130286
Bacteria|Firmicutes|Clostridia|Clostridiales|Ruminococcaceae|Acetivibrio	Antibiotics	TRUE	-0.00428009	0.0180143	0.199543	0.00155818	0
Bacteria|Firmicutes|Clostridia|Clostridiales|Ruminococcaceae|Acetivibrio	Antibiotics	FALSE				0.00419477	0
Bacteria|Firmicutes|Clostridia|Clostridiales|Ruminococcaceae|Butyricicoccus	Antibiotics	TRUE	-0.0258464	0.00452977	0.0797239	0.0424378	0.035867
Bacteria|Firmicutes|Clostridia|Clostridiales|Ruminococcaceae|Butyricicoccus	Antibiotics	FALSE				0.0535118	0.0507492
Bacteria|Firmicutes|Clostridia|Clostridiales|Ruminococcaceae|Subdoligranulum	Antibiotics	TRUE	-0.0356097	0.01129	0.154167	0.0528622	0.0339685
Bacteria|Firmicutes|Clostridia|Clostridiales|Ruminococcaceae|Subdoligranulum	Antibiotics	FALSE				0.0762776	0.0596846
Bacteria|Firmicutes|Clostridia|Clostridiales|Veillonellaceae|Phascolarctobacterium	Antibiotics	TRUE	-0.0317444	0.0144435	0.181576	0.0121037	0
Bacteria|Firmicutes|Clostridia|Clostridiales|Veillonellaceae|Phascolarctobacterium	Antibiotics	FALSE				0.0484168	0
Bacteria|Firmicutes|Clostridia|Clostridiales|Veillonellaceae|unclassified	Antibiotics	TRUE	-0.0121148	0.013978	0.177129	0.00913001	0
Bacteria|Firmicutes|Clostridia|Clostridiales|Veillonellaceae|unclassified	Antibiotics	FALSE				0.0202138	0.0115947
Bacteria|Proteobacteria|Gammaproteobacteria|Enterobacteriales|Enterobacteriaceae|Cronobacter	Antibiotics	TRUE	0.0100033	0.0117905	0.156942	0.0153164	0.0109278
Bacteria|Proteobacteria|Gammaproteobacteria|Enterobacteriales|Enterobacteriaceae|Cronobacter	Antibiotics	FALSE				0.0103629	0
Evenness	Antibiotics	TRUE	-0.0472238	0.00274622	0.0580003	0.374666	0.353016
Evenness	Antibiotics	FALSE				0.409437	0.419467
Richness	Antibiotics	TRUE	-12.6696	0.0161228	0.189175	49.8252	43
Richness	Antibiotics	FALSE				59.5285	55
Bacteria|Firmicutes|Bacilli|Lactobacillales|Leuconostocaceae	Disease	UC	-0.00570463	0.0175809	0.198915	0.00253795	0
Bacteria|Firmicutes|Bacilli|Lactobacillales|Leuconostocaceae	Disease	Healthy				0.00868461	0
Bacteria|Firmicutes|Bacilli|Lactobacillales|Leuconostocaceae	Disease	CD				0.00354926	0
Bacteria|Firmicutes|Clostridia	Disease	UC	-0.142914	0.0122574	0.160461	0.768761	0.789064
Bacteria|Firmicutes|Clostridia	Disease	Healthy				0.942555	0.945357
Bacteria|Firmicutes|Clostridia	Disease	CD	-0.15753	0.00474413	0.0825792	0.702898	0.717087
Bacteria|Firmicutes|Clostridia|Clostridiales	Disease	UC	-0.140164	0.0158762	0.189081	0.768582	0.788912
Bacteria|Firmicutes|Clostridia|Clostridiales	Disease	Healthy				0.94186	0.944426
Bacteria|Firmicutes|Clostridia|Clostridiales	Disease	CD	-0.154222	0.00704449	0.11048	0.702625	0.712471
Bacteria|Firmicutes|Clostridia|Clostridiales|Clostridiaceae	Disease	UC	0.0381017	0.000400773	0.0144278	0.0264162	0.00723071
Bacteria|Firmicutes|Clostridia|Clostridiales|Clostridiaceae	Disease	Healthy				0.0127186	0
Bacteria|Firmicutes|Clostridia|Clostridiales|Clostridiaceae	Disease	CD	0.0321319	0.00146637	0.0374635	0.0228385	0
Bacteria|Firmicutes|Clostridia|Clostridiales|Clostridiaceae|Clostridium	Disease	UC	0.0328984	0.00250816	0.0575787	0.0243322	0
Bacteria|Firmicutes|Clostridia|Clostridiales|Clostridiaceae|Clostridium	Disease	Healthy				0.011431	0
Bacteria|Firmicutes|Clostridia|Clostridiales|Clostridiaceae|Clostridium	Disease	CD	0.0274287	0.00774805	0.116885	0.0221063	0
Bacteria|Firmicutes|Clostridia|Clostridiales|Clostridiaceae|unclassified	Disease	UC	0.0124971	0.0179468	0.200195	0.00714229	0
Bacteria|Firmicutes|Clostridia|Clostridiales|Clostridiaceae|unclassified	Disease	Healthy				0.00258938	0
Bacteria|Firmicutes|Clostridia|Clostridiales|Clostridiaceae|unclassified	Disease	CD	0.0129789	0.00633242	0.101319	0.00752146	0
Bacteria|Firmicutes|Clostridia|Clostridiales|Lachnospiraceae|Roseburia	Disease	UC	-0.101683	0.000342505	0.0132324	0.153263	0.154902
Bacteria|Firmicutes|Clostridia|Clostridiales|Lachnospiraceae|Roseburia	Disease	Healthy				0.254963	0.252193
Bacteria|Firmicutes|Clostridia|Clostridiales|Lachnospiraceae|Roseburia	Disease	CD	-0.132645	2.224173e-06	0.000195727	0.11051	0.0809004
Bacteria|Firmicutes|Clostridia|Clostridiales|Ruminococcaceae	Disease	UC				0.385694	0.417155
Bacteria|Firmicutes|Clostridia|Clostridiales|Ruminococcaceae	Disease	Healthy				0.517936	0.496711
Bacteria|Firmicutes|Clostridia|Clostridiales|Ruminococcaceae	Disease	CD	-0.115755	0.0176372	0.198137	0.298564	0.261692
Bacteria|Firmicutes|Clostridia|Clostridiales|Veillonellaceae|Phascolarctobacterium	Disease	UC	-0.0638094	0.000501931	0.0172839	0.0365894	0
Bacteria|Firmicutes|Clostridia|Clostridiales|Veillonellaceae|Phascolarctobacterium	Disease	Healthy				0.0922211	0.0822924
Bacteria|Firmicutes|Clostridia|Clostridiales|Veillonellaceae|Phascolarctobacterium	Disease	CD	-0.06189	0.000621221	0.0192944	0.0366233	0
Bacteria|Firmicutes|Clostridia|Clostridiales|Veillonellaceae|unclassified	Disease	UC	-0.0215006	0.000388132	0.0142977	0.0134379	0
Bacteria|Firmicutes|Clostridia|Clostridiales|Veillonellaceae|unclassified	Disease	Healthy				0.0377719	0.0440796
Bacteria|Firmicutes|Clostridia|Clostridiales|Veillonellaceae|unclassified	Disease	CD	-0.0169754	0.00217462	0.051412	0.0177183	0
Bacteria|Proteobacteria	Disease	UC				0.122699	0.0815732
Bacteria|Proteobacteria	Disease	Healthy				0.0834939	0.0421387
Bacteria|Proteobacteria	Disease	CD	0.0947717	0.0117704	0.158003	0.174975	0.1062
Bacteria|Proteobacteria|Gammaproteobacteria	Disease	UC				0.105429	0.0682564
Bacteria|Proteobacteria|Gammaproteobacteria	Disease	Healthy				0.0631165	0.0192284
Bacteria|Proteobacteria|Gammaproteobacteria	Disease	CD	0.10746	0.00491857	0.084685	0.163616	0.0919505
Bacteria|Proteobacteria|Gammaproteobacteria|Enterobacteriales|Enterobacteriaceae	Disease	UC				0.0808771	0.0357043
Bacteria|Proteobacteria|Gammaproteobacteria|Enterobacteriales|Enterobacteriaceae	Disease	Healthy				0.0398488	0
Bacteria|Proteobacteria|Gammaproteobacteria|Enterobacteriales|Enterobacteriaceae	Disease	CD	0.0988072	0.0144548	0.180286	0.146402	0.0663724
Bacteria|Proteobacteria|Gammaproteobacteria|Enterobacteriales|Enterobacteriaceae|Escherichia/Shigella	Disease	UC				0.057171	0.0185979
Bacteria|Proteobacteria|Gammaproteobacteria|Enterobacteriales|Enterobacteriaceae|Escherichia/Shigella	Disease	Healthy				0.0287492	0
Bacteria|Proteobacteria|Gammaproteobacteria|Enterobacteriales|Enterobacteriaceae|Escherichia/Shigella	Disease	CD	0.0710514	0.0193333	0.212666	0.100209	0.0350142
Bacteria|Proteobacteria|Gammaproteobacteria|Enterobacteriales|Enterobacteriaceae|unclassified	Disease	UC				0.0401236	0.0183572
Bacteria|Proteobacteria|Gammaproteobacteria|Enterobacteriales|Enterobacteriaceae|unclassified	Disease	Healthy				0.0231207	0
Bacteria|Proteobacteria|Gammaproteobacteria|Enterobacteriales|Enterobacteriaceae|unclassified	Disease	CD	0.0507418	0.0102461	0.143627	0.072455	0.0401151
Bacteria|Firmicutes|Clostridia|Clostridiales|Clostridiaceae|Clostridium	Gender	TRUE	-0.0101266	0.0236611	0.246573	0.0183089	0
Bacteria|Firmicutes|Clostridia|Clostridiales|Clostridiaceae|Clostridium	Gender	FALSE				0.0269455	0.0173876
Bacteria|Firmicutes|Clostridia|Clostridiales|Peptococcaceae	Gender	TRUE	0.00307123	0.0228541	0.246265	0.00433785	0
Bacteria|Firmicutes|Clostridia|Clostridiales|Peptococcaceae	Gender	FALSE				0.00155836	0
Bacteria|Firmicutes|Clostridia|Clostridiales|unclassified	Gender	TRUE	0.0275659	0.00637495	0.100979	0.201865	0.196071
Bacteria|Firmicutes|Clostridia|Clostridiales|unclassified	Gender	FALSE				0.17464	0.168463
Bacteria|Proteobacteria|Betaproteobacteria|Burkholderiales|Alcaligenaceae	Gender	TRUE	0.00729217	0.0165485	0.192742	0.0159891	0
Bacteria|Proteobacteria|Betaproteobacteria|Burkholderiales|Alcaligenaceae	Gender	FALSE				0.00982254	0
Bacteria|Bacteroidetes|Bacteroidia|Bacteroidales|Porphyromonadaceae|Odoribacter	Ileal involved	TRUE	-0.0172527	0.00840817	0.12332	0.00890919	0
Bacteria|Bacteroidetes|Bacteroidia|Bacteroidales|Porphyromonadaceae|Odoribacter	Ileal involved	FALSE				0.0162683	0
Bacteria|Firmicutes	Ileal involved	TRUE	-0.113204	0.0165781	0.191676	0.57724	0.573954
Bacteria|Firmicutes	Ileal involved	FALSE				0.918531	0.914947
Bacteria|Firmicutes|Clostridia|Clostridiales|Ruminococcaceae	Ileal involved	TRUE	-0.153142	0.000616719	0.0195377	0.148364	0.102403
Bacteria|Firmicutes|Clostridia|Clostridiales|Ruminococcaceae	Ileal involved	FALSE				0.410075	0.436597
Bacteria|Firmicutes|Clostridia|Clostridiales|Ruminococcaceae|Faecalibacterium	Ileal involved	TRUE	-0.150729	7.493466e-05	0.00409298	0.0802872	0
Bacteria|Firmicutes|Clostridia|Clostridiales|Ruminococcaceae|Faecalibacterium	Ileal involved	FALSE				0.273602	0.287695
Bacteria|Firmicutes|Clostridia|Clostridiales|Ruminococcaceae|unclassified	Ileal involved	TRUE	-0.0585806	0.00709977	0.110255	0.0770924	0.0784339
Bacteria|Firmicutes|Clostridia|Clostridiales|Ruminococcaceae|unclassified	Ileal involved	FALSE				0.196314	0.196306
Bacteria|Proteobacteria|Alphaproteobacteria	Ileal involved	TRUE	0.00549155	0.0231714	0.247996	0.00700221	0
Bacteria|Proteobacteria|Alphaproteobacteria	Ileal involved	FALSE				0.00236317	0
Bacteria|Proteobacteria|Gammaproteobacteria|Enterobacteriales|Enterobacteriaceae|Escherichia/Shigella	Ileal involved	TRUE	0.0630171	0.0098001	0.138601	0.173008	0.166361
Bacteria|Proteobacteria|Gammaproteobacteria|Enterobacteriales|Enterobacteriaceae|Escherichia/Shigella	Ileal involved	FALSE				0.0520295	0.0124518
Bacteria|Firmicutes|Bacilli|Lactobacillales|Enterococcaceae	Immunosuppressed	TRUE	0.0104159	0.00371411	0.0700376	0.011772	0
Bacteria|Firmicutes|Bacilli|Lactobacillales|Enterococcaceae	Immunosuppressed	FALSE				0.00444468	0
Bacteria|Firmicutes|Bacilli|Lactobacillales|Enterococcaceae|Enterococcus	Immunosuppressed	TRUE	0.0102153	0.00386539	0.0711951	0.0108225	0
Bacteria|Firmicutes|Bacilli|Lactobacillales|Enterococcaceae|Enterococcus	Immunosuppressed	FALSE				0.00430742	0
Bacteria|Firmicutes|Bacilli|Lactobacillales|Lactobacillaceae|unclassified	Immunosuppressed	TRUE	0.00375061	0.023546	0.248646	0.00335283	0
Bacteria|Firmicutes|Bacilli|Lactobacillales|Lactobacillaceae|unclassified	Immunosuppressed	FALSE				0.0024155	0
Bacteria|Firmicutes|Bacilli|Lactobacillales|unclassified	Immunosuppressed	TRUE	0.00898985	0.00199608	0.0479059	0.0102407	0
Bacteria|Firmicutes|Bacilli|Lactobacillales|unclassified	Immunosuppressed	FALSE				0.00852401	0
Bacteria|Firmicutes|Erysipelotrichi|Erysipelotrichales|Erysipelotrichaceae|Coprobacillus	Immunosuppressed	TRUE	0.044768	0.00493077	0.0839822	0.123025	0.0930875
Bacteria|Firmicutes|Erysipelotrichi|Erysipelotrichales|Erysipelotrichaceae|Coprobacillus	Immunosuppressed	FALSE				0.0872431	0.0663414
Bacteria|Firmicutes|Bacilli|Lactobacillales|Enterococcaceae	Mesalamine use	TRUE	0.00822366	0.00815061	0.120659	0.00801525	0
Bacteria|Firmicutes|Bacilli|Lactobacillales|Enterococcaceae	Mesalamine use	FALSE				0.00415893	0
Bacteria|Firmicutes|Bacilli|Lactobacillales|Enterococcaceae|Enterococcus	Mesalamine use	TRUE	0.00821632	0.00730049	0.112272	0.0078613	0
Bacteria|Firmicutes|Bacilli|Lactobacillales|Enterococcaceae|Enterococcus	Mesalamine use	FALSE				0.00355934	0
Bacteria|Firmicutes|Clostridia|Clostridiales|Clostridiaceae	Mesalamine use	TRUE	-0.0183553	0.00131789	0.0347923	0.0232296	0
Bacteria|Firmicutes|Clostridia|Clostridiales|Clostridiaceae	Mesalamine use	FALSE				0.0240701	0
Bacteria|Firmicutes|Clostridia|Clostridiales|Clostridiaceae|Clostridium	Mesalamine use	TRUE	-0.0145959	0.00966441	0.137914	0.021833	0
Bacteria|Firmicutes|Clostridia|Clostridiales|Clostridiaceae|Clostridium	Mesalamine use	FALSE				0.0223536	0
Bacteria|Proteobacteria	Mesalamine use	TRUE	-0.064182	0.00274789	0.0572718	0.104818	0.0711869
Bacteria|Proteobacteria	Mesalamine use	FALSE				0.191669	0.12317
Bacteria|Proteobacteria|Gammaproteobacteria	Mesalamine use	TRUE	-0.0668964	0.0026383	0.0580425	0.0925154	0.0537862
Bacteria|Proteobacteria|Gammaproteobacteria	Mesalamine use	FALSE				0.175306	0.104057
Bacteria|Proteobacteria|Gammaproteobacteria|Enterobacteriales|Enterobacteriaceae	Mesalamine use	TRUE	-0.0678335	0.00254382	0.0575631	0.0752269	0.0299186
Bacteria|Proteobacteria|Gammaproteobacteria|Enterobacteriales|Enterobacteriaceae	Mesalamine use	FALSE				0.151377	0.0708373
Bacteria|Proteobacteria|Gammaproteobacteria|Enterobacteriales|Enterobacteriaceae|Escherichia/Shigella	Mesalamine use	TRUE	-0.0544647	0.00135061	0.0350715	0.0491641	0.0144614
Bacteria|Proteobacteria|Gammaproteobacteria|Enterobacteriales|Enterobacteriaceae|Escherichia/Shigella	Mesalamine use	FALSE				0.10831	0.0380418
Bacteria|Bacteroidetes|Bacteroidia|Bacteroidales|Porphyromonadaceae|Odoribacter	Pancolonic	TRUE	-0.0217427	0.00604227	0.0986696	0.00305699	0
Bacteria|Bacteroidetes|Bacteroidia|Bacteroidales|Porphyromonadaceae|Odoribacter	Pancolonic	FALSE				0.0159553	0
Bacteria|Firmicutes|Bacilli|Bacillales|Staphylococcaceae	Pancolonic	TRUE	-0.00824028	0.0145317	0.17983	0.00591769	0
Bacteria|Firmicutes|Bacilli|Bacillales|Staphylococcaceae	Pancolonic	FALSE				0.00523337	0
Bacteria|Firmicutes|Clostridia|Clostridiales|Veillonellaceae|Dialister	Pancolonic	TRUE	0.0561216	0.0155755	0.188332	0.0674764	0.0485691
Bacteria|Firmicutes|Clostridia|Clostridiales|Veillonellaceae|Dialister	Pancolonic	FALSE				0.0446136	0
Bacteria|Proteobacteria|Betaproteobacteria|Burkholderiales|Alcaligenaceae|Parasutterella	Pancolonic	TRUE	0.0136968	0.0118499	0.156419	0.0207692	0
Bacteria|Proteobacteria|Betaproteobacteria|Burkholderiales|Alcaligenaceae|Parasutterella	Pancolonic	FALSE				0.00743305	0
Richness	Pancolonic	TRUE	17.8133	0.0235967	0.247531	70.9596	66
Richness	Pancolonic	FALSE				57.2822	52
Bacteria|Firmicutes|Clostridia|Clostridiales|Lachnospiraceae|Anaerostipes	Smoker	TRUE	-0.0373855	0.00911318	0.132434	0.0859277	0.0671069
Bacteria|Firmicutes|Clostridia|Clostridiales|Lachnospiraceae|Anaerostipes	Smoker	FALSE				0.130744	0.112976
Bacteria|Proteobacteria|Betaproteobacteria|Burkholderiales|Alcaligenaceae|Sutterella	Smoker	TRUE	0.00297698	0.00502758	0.0847201	0.00370682	0
Bacteria|Proteobacteria|Betaproteobacteria|Burkholderiales|Alcaligenaceae|Sutterella	Smoker	FALSE				0.00068311	0
Bacteria|Proteobacteria|Gammaproteobacteria|Pseudomonadales|Moraxellaceae|Acinetobacter	Smoker	TRUE	0.0033755	0.0158947	0.18789	0.00529021	0
Bacteria|Proteobacteria|Gammaproteobacteria|Pseudomonadales|Moraxellaceae|Acinetobacter	Smoker	FALSE				0.00255907	0
Bacteria|Firmicutes|Clostridia|unclassified	Steroids	TRUE	-0.00461146	0.00628612	0.101604	0.00233189	0
Bacteria|Firmicutes|Clostridia|unclassified	Steroids	FALSE				0.00579844	0
Bacteria	Stool	TRUE	0.257258	5.005451e-30	2.642878e-27	1.56888	1.5708
Bacteria	Stool	FALSE				1.29382	1.33453
Bacteria|Actinobacteria|Actinobacteria	Stool	TRUE	0.103162	1.230416e-10	1.771799e-08	0.179181	0.148749
Bacteria|Actinobacteria|Actinobacteria	Stool	FALSE				0.0606083	0.0530875
Bacteria|Actinobacteria|Actinobacteria|Coriobacteriales|Coriobacteriaceae	Stool	TRUE	0.0996907	1.712536e-13	3.875224e-11	0.13199	0.104273
Bacteria|Actinobacteria|Actinobacteria|Coriobacteriales|Coriobacteriaceae	Stool	FALSE				0.0373943	0.0306405
Bacteria|Actinobacteria|Actinobacteria|Coriobacteriales|Coriobacteriaceae|Asaccharobacter	Stool	TRUE	0.00353592	0.0006488	0.0197635	0.00310992	0
Bacteria|Actinobacteria|Actinobacteria|Coriobacteriales|Coriobacteriaceae|Asaccharobacter	Stool	FALSE				0.000494073	0
Bacteria|Actinobacteria|Actinobacteria|Coriobacteriales|Coriobacteriaceae|Collinsella	Stool	TRUE	0.0837491	7.067158e-09	8.61106e-07	0.103298	0.0809576
Bacteria|Actinobacteria|Actinobacteria|Coriobacteriales|Coriobacteriaceae|Collinsella	Stool	FALSE				0.0278003	0
Bacteria|Actinobacteria|Actinobacteria|Coriobacteriales|Coriobacteriaceae|Eggerthella	Stool	TRUE	0.0155811	0.000193135	0.00826827	0.0273986	0.0210861
Bacteria|Actinobacteria|Actinobacteria|Coriobacteriales|Coriobacteriaceae|Eggerthella	Stool	FALSE				0.00882715	0
Bacteria|Actinobacteria|Actinobacteria|Coriobacteriales|Coriobacteriaceae|unclassified	Stool	TRUE	0.0239334	4.50322e-11	7.1331e-09	0.0232602	0
Bacteria|Actinobacteria|Actinobacteria|Coriobacteriales|Coriobacteriaceae|unclassified	Stool	FALSE				0.00278286	0
Bacteria|Bacteroidetes|Bacteroidia|Bacteroidales|Prevotellaceae	Stool	TRUE	0.0101531	0.000184589	0.00812191	0.0100633	0
Bacteria|Bacteroidetes|Bacteroidia|Bacteroidales|Prevotellaceae	Stool	FALSE				0.00362112	0
Bacteria|Bacteroidetes|Bacteroidia|Bacteroidales|Prevotellaceae|Prevotella	Stool	TRUE	0.0069008	0.00225435	0.0525132	0.00709579	0
Bacteria|Bacteroidetes|Bacteroidia|Bacteroidales|Prevotellaceae|Prevotella	Stool	FALSE				0.0022164	0
Bacteria|Firmicutes	Stool	TRUE	0.303906	7.165913e-14	1.891801e-11	1.00847	0.999685
Bacteria|Firmicutes	Stool	FALSE				0.634191	0.640987
Bacteria|Firmicutes|Bacilli	Stool	TRUE	0.0567872	0.0167262	0.191988	0.153952	0.120252
Bacteria|Firmicutes|Bacilli	Stool	FALSE				0.0845078	0.0600571
Bacteria|Firmicutes|Bacilli|Bacillales	Stool	TRUE	-0.010319	0.000155763	0.00725671	0.00393559	0
Bacteria|Firmicutes|Bacilli|Bacillales	Stool	FALSE				0.0102845	0
Bacteria|Firmicutes|Bacilli|Bacillales|Staphylococcaceae	Stool	TRUE	-0.00775943	0.000684144	0.0204469	0.00360014	0
Bacteria|Firmicutes|Bacilli|Bacillales|Staphylococcaceae	Stool	FALSE				0.00769991	0
Bacteria|Firmicutes|Bacilli|Bacillales|Staphylococcaceae|Gemella	Stool	TRUE	-0.00477541	0.0107252	0.147728	0.00301149	0
Bacteria|Firmicutes|Bacilli|Bacillales|Staphylococcaceae|Gemella	Stool	FALSE				0.00666329	0
Bacteria|Firmicutes|Bacilli|Lactobacillales	Stool	TRUE	0.0781471	0.000303548	0.0123287	0.156589	0.120028
Bacteria|Firmicutes|Bacilli|Lactobacillales	Stool	FALSE				0.0789523	0.0507187
Bacteria|Firmicutes|Bacilli|Lactobacillales|Lactobacillaceae	Stool	TRUE	0.0107236	2.16163e-05	0.00142668	0.0126628	0
Bacteria|Firmicutes|Bacilli|Lactobacillales|Lactobacillaceae	Stool	FALSE				0.00179876	0
Bacteria|Firmicutes|Bacilli|Lactobacillales|Lactobacillaceae|Lactobacillus	Stool	TRUE	0.0113035	5.26881e-06	0.00041729	0.0118602	0
Bacteria|Firmicutes|Bacilli|Lactobacillales|Lactobacillaceae|Lactobacillus	Stool	FALSE				0.0017835	0
Bacteria|Firmicutes|Bacilli|Lactobacillales|Lactobacillaceae|unclassified	Stool	TRUE	0.0046761	0.00288055	0.0584973	0.00452266	0
Bacteria|Firmicutes|Bacilli|Lactobacillales|Lactobacillaceae|unclassified	Stool	FALSE				0	0
Bacteria|Firmicutes|Bacilli|Lactobacillales|Leuconostocaceae	Stool	TRUE	0.00528591	0.000111641	0.00552621	0.0061832	0
Bacteria|Firmicutes|Bacilli|Lactobacillales|Leuconostocaceae	Stool	FALSE				0.000171337	0
Bacteria|Firmicutes|Bacilli|Lactobacillales|Leuconostocaceae|Leuconostoc	Stool	TRUE	0.00337139	0.0027008	0.0578116	0.00409919	0
Bacteria|Firmicutes|Bacilli|Lactobacillales|Leuconostocaceae|Leuconostoc	Stool	FALSE				0.000121151	0
Bacteria|Firmicutes|Bacilli|Lactobacillales|Streptococcaceae	Stool	TRUE	0.0483283	0.00424105	0.076339	0.120254	0.0974545
Bacteria|Firmicutes|Bacilli|Lactobacillales|Streptococcaceae	Stool	FALSE				0.0649524	0.0430702
Bacteria|Firmicutes|Bacilli|Lactobacillales|Streptococcaceae|Lactococcus	Stool	TRUE	0.00915085	6.8508e-07	6.782292e-05	0.0102406	0
Bacteria|Firmicutes|Bacilli|Lactobacillales|Streptococcaceae|Lactococcus	Stool	FALSE				0.000437693	0
Bacteria|Firmicutes|Bacilli|Lactobacillales|Streptococcaceae|Streptococcus	Stool	TRUE	0.0413725	0.0169642	0.193319	0.120611	0.0974647
Bacteria|Firmicutes|Bacilli|Lactobacillales|Streptococcaceae|Streptococcus	Stool	FALSE				0.0649121	0.0430702
Bacteria|Firmicutes|Bacilli|Lactobacillales|unclassified	Stool	TRUE	0.010043	0.000372795	0.0140597	0.0124767	0
Bacteria|Firmicutes|Bacilli|Lactobacillales|unclassified	Stool	FALSE				0.00396677	0
Bacteria|Firmicutes|Clostridia	Stool	TRUE	0.278105	3.433568e-12	6.798464e-10	0.887709	0.889261
Bacteria|Firmicutes|Clostridia	Stool	FALSE				0.580412	0.580043
Bacteria|Firmicutes|Clostridia|Clostridiales	Stool	TRUE	0.274733	1.856952e-11	3.268235e-09	0.887263	0.889036
Bacteria|Firmicutes|Clostridia|Clostridiales	Stool	FALSE				0.580327	0.57979
Bacteria|Firmicutes|Clostridia|Clostridiales|Incertae_Sedis_XIII	Stool	TRUE	0.00454156	0.0060221	0.0993646	0.00508653	0
Bacteria|Firmicutes|Clostridia|Clostridiales|Incertae_Sedis_XIII	Stool	FALSE				0.00157713	0
Bacteria|Firmicutes|Clostridia|Clostridiales|Incertae_Sedis_XIII|Anaerovorax	Stool	TRUE	0.00293539	0.00388327	0.0707023	0.00242585	0
Bacteria|Firmicutes|Clostridia|Clostridiales|Incertae_Sedis_XIII|Anaerovorax	Stool	FALSE				0.000397068	0
Bacteria|Firmicutes|Clostridia|Clostridiales|Incertae_Sedis_XIV	Stool	TRUE	0.193634	1.11326e-18	4.408509e-16	0.313699	0.283943
Bacteria|Firmicutes|Clostridia|Clostridiales|Incertae_Sedis_XIV	Stool	FALSE				0.106527	0.0962568
Bacteria|Firmicutes|Clostridia|Clostridiales|Incertae_Sedis_XIV|Blautia	Stool	TRUE	0.192009	2.321098e-14	7.353238e-12	0.313615	0.283943
Bacteria|Firmicutes|Clostridia|Clostridiales|Incertae_Sedis_XIV|Blautia	Stool	FALSE				0.106183	0.0962568
Bacteria|Firmicutes|Clostridia|Clostridiales|Lachnospiraceae	Stool	TRUE	0.0931215	0.002679	0.0581306	0.414778	0.413916
Bacteria|Firmicutes|Clostridia|Clostridiales|Lachnospiraceae	Stool	FALSE				0.340891	0.34442
Bacteria|Firmicutes|Clostridia|Clostridiales|Lachnospiraceae|Anaerostipes	Stool	TRUE	0.0663	1.96822e-05	0.0013555	0.149974	0.134103
Bacteria|Firmicutes|Clostridia|Clostridiales|Lachnospiraceae|Anaerostipes	Stool	FALSE				0.0678098	0.0517666
Bacteria|Firmicutes|Clostridia|Clostridiales|Lachnospiraceae|Roseburia	Stool	TRUE	0.0482353	0.0153545	0.187089	0.170634	0.165771
Bacteria|Firmicutes|Clostridia|Clostridiales|Lachnospiraceae|Roseburia	Stool	FALSE				0.103314	0.0784372
Bacteria|Firmicutes|Clostridia|Clostridiales|Lachnospiraceae|unclassified	Stool	TRUE	0.0562223	0.0032131	0.0644246	0.212645	0.214282
Bacteria|Firmicutes|Clostridia|Clostridiales|Lachnospiraceae|unclassified	Stool	FALSE				0.197583	0.191399
Bacteria|Firmicutes|Clostridia|Clostridiales|Peptostreptococcaceae	Stool	TRUE	0.0361467	5.024934e-07	5.306331e-05	0.0599411	0.0499398
Bacteria|Firmicutes|Clostridia|Clostridiales|Peptostreptococcaceae	Stool	FALSE				0.0176147	0
Bacteria|Firmicutes|Clostridia|Clostridiales|Peptostreptococcaceae|Sporacetigenium	Stool	TRUE	0.0235085	4.113964e-05	0.00250635	0.0373488	0.0282214
Bacteria|Firmicutes|Clostridia|Clostridiales|Peptostreptococcaceae|Sporacetigenium	Stool	FALSE				0.0110423	0
Bacteria|Firmicutes|Clostridia|Clostridiales|Peptostreptococcaceae|unclassified	Stool	TRUE	0.028394	2.356636e-09	3.110759e-07	0.0407981	0.0362832
Bacteria|Firmicutes|Clostridia|Clostridiales|Peptostreptococcaceae|unclassified	Stool	FALSE				0.00932687	0
Bacteria|Firmicutes|Clostridia|Clostridiales|Ruminococcaceae	Stool	TRUE	0.0730669	0.0242287	0.249209	0.431081	0.464562
Bacteria|Firmicutes|Clostridia|Clostridiales|Ruminococcaceae	Stool	FALSE				0.26041	0.19564
Bacteria|Firmicutes|Clostridia|Clostridiales|Ruminococcaceae|Acetivibrio	Stool	TRUE	0.0056782	0.000319695	0.0126599	0.00615188	0
Bacteria|Firmicutes|Clostridia|Clostridiales|Ruminococcaceae|Acetivibrio	Stool	FALSE				0.000675576	0
Bacteria|Firmicutes|Clostridia|Clostridiales|Ruminococcaceae|Butyricicoccus	Stool	TRUE	0.0292187	0.0002235	0.00931642	0.0649791	0.0579313
Bacteria|Firmicutes|Clostridia|Clostridiales|Ruminococcaceae|Butyricicoccus	Stool	FALSE				0.0341017	0.030795
Bacteria|Firmicutes|Clostridia|Clostridiales|Ruminococcaceae|Papillibacter	Stool	TRUE	0.0183312	0.000102509	0.00523788	0.0275949	0.0193145
Bacteria|Firmicutes|Clostridia|Clostridiales|Ruminococcaceae|Papillibacter	Stool	FALSE				0.00630779	0
Bacteria|Firmicutes|Clostridia|Clostridiales|Ruminococcaceae|Ruminococcus	Stool	TRUE	0.0345376	0.00952913	0.137219	0.0652807	0.0301655
Bacteria|Firmicutes|Clostridia|Clostridiales|Ruminococcaceae|Ruminococcus	Stool	FALSE				0.0284737	0
Bacteria|Firmicutes|Clostridia|Clostridiales|Ruminococcaceae|Sporobacter	Stool	TRUE	0.00942415	3.077929e-06	0.000256602	0.00825689	0
Bacteria|Firmicutes|Clostridia|Clostridiales|Ruminococcaceae|Sporobacter	Stool	FALSE				0.00196493	0
Bacteria|Firmicutes|Clostridia|Clostridiales|Ruminococcaceae|Subdoligranulum	Stool	TRUE	0.0383476	0.00156292	0.0386824	0.0908309	0.0749656
Bacteria|Firmicutes|Clostridia|Clostridiales|Ruminococcaceae|Subdoligranulum	Stool	FALSE				0.0490549	0.0316374
Bacteria|Firmicutes|Clostridia|Clostridiales|Ruminococcaceae|unclassified	Stool	TRUE	0.052506	0.00100403	0.0279014	0.210149	0.222179
Bacteria|Firmicutes|Clostridia|Clostridiales|Ruminococcaceae|unclassified	Stool	FALSE				0.122055	0.111837
Bacteria|Firmicutes|Clostridia|Clostridiales|Veillonellaceae	Stool	TRUE	0.0481529	0.00814375	0.121695	0.153991	0.143665
Bacteria|Firmicutes|Clostridia|Clostridiales|Veillonellaceae	Stool	FALSE				0.124945	0.12166
Bacteria|Firmicutes|Clostridia|Clostridiales|Veillonellaceae|Dialister	Stool	TRUE	0.0458452	0.0034382	0.066416	0.0570168	0
Bacteria|Firmicutes|Clostridia|Clostridiales|Veillonellaceae|Dialister	Stool	FALSE				0.0315536	0
Bacteria|Firmicutes|Clostridia|Clostridiales|Veillonellaceae|unclassified	Stool	TRUE	0.00915298	0.0128502	0.166842	0.0220775	0.0189498
Bacteria|Firmicutes|Clostridia|Clostridiales|Veillonellaceae|unclassified	Stool	FALSE				0.0144912	0
Bacteria|Firmicutes|Clostridia|unclassified	Stool	TRUE	0.00577351	0.000174007	0.00787506	0.0064034	0
Bacteria|Firmicutes|Clostridia|unclassified	Stool	FALSE				0.00232977	0
Bacteria|Firmicutes|Erysipelotrichi|Erysipelotrichales|Erysipelotrichaceae|Turicibacter	Stool	TRUE	0.0069381	0.00115894	0.0311147	0.00862382	0
Bacteria|Firmicutes|Erysipelotrichi|Erysipelotrichales|Erysipelotrichaceae|Turicibacter	Stool	FALSE				0.0014468	0
Bacteria|Firmicutes|Erysipelotrichi|Erysipelotrichales|Erysipelotrichaceae|unclassified	Stool	TRUE	0.0144232	0.00384036	0.0715662	0.0366923	0.0320516
Bacteria|Firmicutes|Erysipelotrichi|Erysipelotrichales|Erysipelotrichaceae|unclassified	Stool	FALSE				0.0143967	0
Bacteria|Firmicutes|unclassified	Stool	TRUE	0.026583	0.0103941	0.144423	0.074784	0.0601669
Bacteria|Firmicutes|unclassified	Stool	FALSE				0.0470188	0.0377515
Bacteria|Fusobacteria|Fusobacteria|Fusobacteriales	Stool	TRUE	-0.0223359	0.00112744	0.0307908	0.00377738	0
Bacteria|Fusobacteria|Fusobacteria|Fusobacteriales	Stool	FALSE				0.032179	0
Bacteria|Fusobacteria|Fusobacteria|Fusobacteriales|Fusobacteriaceae	Stool	TRUE	-0.022898	0.000707418	0.0207509	0.00306659	0
Bacteria|Fusobacteria|Fusobacteria|Fusobacteriales|Fusobacteriaceae	Stool	FALSE				0.0320659	0
Bacteria|Fusobacteria|Fusobacteria|Fusobacteriales|Fusobacteriaceae|Fusobacterium	Stool	TRUE	-0.022715	0.00045773	0.0161121	0.00306659	0
Bacteria|Fusobacteria|Fusobacteria|Fusobacteriales|Fusobacteriaceae|Fusobacterium	Stool	FALSE				0.0305628	0
Bacteria|Proteobacteria	Stool	TRUE	-0.110333	1.56623e-06	0.000145936	0.0774875	0.0500247
Bacteria|Proteobacteria	Stool	FALSE				0.235248	0.172775
Bacteria|Proteobacteria|Betaproteobacteria	Stool	TRUE	-0.0248086	5.296227e-05	0.00310712	0.0147284	0
Bacteria|Proteobacteria|Betaproteobacteria	Stool	FALSE				0.0439632	0.0395607
Bacteria|Proteobacteria|Betaproteobacteria|Burkholderiales	Stool	TRUE	-0.019003	0.00172328	0.0419949	0.0129303	0
Bacteria|Proteobacteria|Betaproteobacteria|Burkholderiales	Stool	FALSE				0.0404069	0.0346345
Bacteria|Proteobacteria|Betaproteobacteria|Burkholderiales|Comamonadaceae	Stool	TRUE	-0.0104354	2.973223e-07	3.363989e-05	0.000543586	0
Bacteria|Proteobacteria|Betaproteobacteria|Burkholderiales|Comamonadaceae	Stool	FALSE				0.0102055	0
Bacteria|Proteobacteria|Gammaproteobacteria	Stool	TRUE	-0.0944494	6.881992e-05	0.00389324	0.0675615	0.0338511
Bacteria|Proteobacteria|Gammaproteobacteria	Stool	FALSE				0.215282	0.161899
Bacteria|Proteobacteria|Gammaproteobacteria|Enterobacteriales|Enterobacteriaceae	Stool	TRUE	-0.0769072	0.0015123	0.0380237	0.0563799	0.0244001
Bacteria|Proteobacteria|Gammaproteobacteria|Enterobacteriales|Enterobacteriaceae	Stool	FALSE				0.182295	0.113072
Bacteria|Proteobacteria|Gammaproteobacteria|Enterobacteriales|Enterobacteriaceae|Escherichia/Shigella	Stool	TRUE	-0.053203	0.00356815	0.0680958	0.0365447	0
Bacteria|Proteobacteria|Gammaproteobacteria|Enterobacteriales|Enterobacteriaceae|Escherichia/Shigella	Stool	FALSE				0.129445	0.0748457
Bacteria|Proteobacteria|Gammaproteobacteria|Enterobacteriales|Enterobacteriaceae|unclassified	Stool	TRUE	-0.0460523	0.000148236	0.00711534	0.0301608	0.0173929
Bacteria|Proteobacteria|Gammaproteobacteria|Enterobacteriales|Enterobacteriaceae|unclassified	Stool	FALSE				0.0885155	0.0615797
Bacteria|Proteobacteria|Gammaproteobacteria|Pasteurellales|Pasteurellaceae	Stool	TRUE	-0.0275134	3.007008e-05	0.00190524	0.0112537	0
Bacteria|Proteobacteria|Gammaproteobacteria|Pasteurellales|Pasteurellaceae	Stool	FALSE				0.0299255	0.0189517
Bacteria|Proteobacteria|Gammaproteobacteria|Pasteurellales|Pasteurellaceae|Actinobacillus	Stool	TRUE	-0.0040563	0.00428369	0.07624	0.00113527	0
Bacteria|Proteobacteria|Gammaproteobacteria|Pasteurellales|Pasteurellaceae|Actinobacillus	Stool	FALSE				0.00322192	0
Bacteria|Proteobacteria|Gammaproteobacteria|Pasteurellales|Pasteurellaceae|Haemophilus	Stool	TRUE	-0.00974779	0.000560347	0.0188849	0.0033293	0
Bacteria|Proteobacteria|Gammaproteobacteria|Pasteurellales|Pasteurellaceae|Haemophilus	Stool	FALSE				0.0091183	0
Bacteria|Proteobacteria|Gammaproteobacteria|Pasteurellales|Pasteurellaceae|unclassified	Stool	TRUE	-0.0241697	8.195565e-05	0.00432726	0.009586	0
Bacteria|Proteobacteria|Gammaproteobacteria|Pasteurellales|Pasteurellaceae|unclassified	Stool	FALSE				0.0277744	0.0170847
Bacteria|Proteobacteria|Gammaproteobacteria|Pseudomonadales	Stool	TRUE	-0.00597407	0.00334828	0.066296	0.00181003	0
Bacteria|Proteobacteria|Gammaproteobacteria|Pseudomonadales	Stool	FALSE				0.00827325	0
Bacteria|Proteobacteria|Gammaproteobacteria|Pseudomonadales|Moraxellaceae	Stool	TRUE	-0.00483031	0.0114924	0.15559	0.00180451	0
Bacteria|Proteobacteria|Gammaproteobacteria|Pseudomonadales|Moraxellaceae	Stool	FALSE				0.00648894	0
Bacteria|unclassified	Stool	TRUE	-0.265517	2.450021e-44	3.880833e-41	0.0317359	0.0210717
Bacteria|unclassified	Stool	FALSE				0.297253	0.258227
Diversity	Stool	TRUE	1.6738	0.00336443	0.0657932	7.352	7.15186
Diversity	Stool	FALSE				5.91232	5.33575
Evenness	Stool	TRUE	0.0339938	0.0129901	0.167287	0.419951	0.438062
Evenness	Stool	FALSE				0.38483	0.387622
unclassified	Stool	TRUE	-0.267244	1.824843e-37	1.445276e-34	0.000176577	0
unclassified	Stool	FALSE				0.276936	0.236264
