# Supplementary material for: Dysfunction of the intestinal microbiome in inflammatory bowel disease and treatment
Source: Genome Biol. 2012 Sep 26;13(9):R79. doi: 10.1186/gb-2012-13-9-r79 (PMC3506950; doi:10.1186/gb-2012-13-9-r79)
Supplement: Additional file 9 — Univariate associations of microbial composition with biopsy location. Results of a LEfSe analysis of the six location categories available for biopsies in this study, excluding two anatostamosis samples. [file gb-2012-13-9-r79-S9.XLSX]

## Sheet: Sheet1
Clade	Max. value	Effect size	P
Bacteria.Firmicutes.Clostridia.Clostridiales.Ruminococcaceae	RectumSigmoidRectosigmoid	4.81056	5.28297e-08
Bacteria.Firmicutes.Clostridia.Clostridiales.Ruminococcaceae.Faecalibacterium	Cecum	4.72531	2.56558e-07
Bacteria.Firmicutes.Clostridia.Clostridiales.Ruminococcaceae.unclassified	Left	4.15621	4.78365e-06
Bacteria.Firmicutes.Clostridia.Clostridiales.Lachnospiraceae.Roseburia	RectumSigmoidRectosigmoid	4.16711	0.000182884
Bacteria.Firmicutes.Clostridia.Clostridiales.Ruminococcaceae.Oscillibacter	RectumSigmoidRectosigmoid	3.04791	0.00072065
Bacteria.Bacteroidetes.Bacteroidia.Bacteroidales.Rikenellaceae.Alistipes	Left	4.15688	0.00833598
Bacteria.Bacteroidetes.Bacteroidia.Bacteroidales.Rikenellaceae	Left	4.16065	0.00852483
Bacteria.Proteobacteria.Gammaproteobacteria.Enterobacteriales	TI	4.66974	0.00923417
Bacteria.Proteobacteria.Gammaproteobacteria.Enterobacteriales.Enterobacteriaceae	TI	4.66974	0.00923417
Bacteria.Fusobacteria.Fusobacteria.Fusobacteriales.Fusobacteriaceae	Right	4.44679	0.0100962
Bacteria.Fusobacteria.Fusobacteria.Fusobacteriales	Right	4.43606	0.0102545
Bacteria.Fusobacteria.Fusobacteria	Right	4.46325	0.0102545
Bacteria.Fusobacteria	Right	4.45157	0.0102545
Bacteria.Fusobacteria.Fusobacteria.Fusobacteriales.Fusobacteriaceae.Fusobacterium	Right	4.41229	0.0120782
Bacteria.Firmicutes.Clostridia.Clostridiales.Ruminococcaceae.Ruminococcus	RectumSigmoidRectosigmoid	3.43128	0.0154566
Bacteria.Firmicutes.Clostridia.Clostridiales.Ruminococcaceae.Subdoligranulum	RectumSigmoidRectosigmoid	3.60475	0.0164815
Bacteria.Actinobacteria.Actinobacteria.Coriobacteriales.Coriobacteriaceae	Transverse	4.06322	0.0171071
Bacteria.Actinobacteria.Actinobacteria.Coriobacteriales	Transverse	4.06296	0.0171071
Bacteria.Firmicutes.Clostridia.Clostridiales	RectumSigmoidRectosigmoid	4.87209	0.0184763
Bacteria.Firmicutes.Clostridia	RectumSigmoidRectosigmoid	4.87264	0.0184763
Bacteria.Proteobacteria.Gammaproteobacteria.Enterobacteriales.Enterobacteriaceae.unclassified	TI	4.2045	0.021976
Bacteria.Actinobacteria.Actinobacteria.Actinomycetales.Actinomycetaceae.Actinomyces	Cecum	3.69002	0.0275334
Bacteria.Actinobacteria.Actinobacteria.Actinomycetales.Actinomycetaceae	Cecum	3.69041	0.0275334
Bacteria.Proteobacteria	TI	4.6528	0.0292024
Bacteria.Actinobacteria.Actinobacteria.Coriobacteriales.Coriobacteriaceae.Collinsella	Transverse	3.62795	0.0349591
Bacteria.Proteobacteria.Gammaproteobacteria.Enterobacteriales.Enterobacteriaceae.Cronobacter	Cecum	2.92754	0.0353125
Bacteria.Firmicutes.Erysipelotrichi.Erysipelotrichales.Erysipelotrichaceae.unclassified	Transverse	2.66854	0.0362082
Bacteria.Proteobacteria.Gammaproteobacteria	TI	4.66134	0.0368562
Bacteria.Firmicutes	RectumSigmoidRectosigmoid	4.83902	0.0387496
