# Supplementary material for: Dysfunction of the intestinal microbiome in inflammatory bowel disease and treatment
Source: Genome Biol. 2012 Sep 26;13(9):R79. doi: 10.1186/gb-2012-13-9-r79 (PMC3506950; doi:10.1186/gb-2012-13-9-r79)
Supplement: Additional file 11 — KEGG pathways significantly associated with IBD status or subject metadata using a boosted general linear model. A multivariate analysis was performed to associate each pathway with a sparse selection of disease status and clinical metadata (selected through boosting; see Materials and methods). All pathways and metadata in these associations are given with nominal P-values from the multivariate linear model and with Benjamini and Hochberg (BH) corrected false discovery rate (q-values) up to a threshold of 0.25. [file gb-2012-13-9-r79-S11.XLS]

## Sheet: Sheet1
Pathway	Variable	Value	Coefficient	P-value	Q-value	Mean Pathway Abundance	Median Pathway Abundance
ko00030: Pentose phosphate pathway	Age		3.841026e-05	0.0143073	0.14644	0.123481	0.122698
ko00591: Linoleic acid metabolism	Age		-8.250876e-05	0.0132632	0.139024	0.0241957	0.024419
ko00670: One carbon pool by folate	Age		3.636456e-05	0.0233097	0.218058	0.131112	0.130113
ko00680: Methane metabolism	Age		1.863581e-05	0.0246293	0.229171	0.0706872	0.0705737
ko03008: Ribosome biogenesis in eukaryotes	Age		1.353805e-05	0.0260279	0.239622	0.0291721	0.0291721
ko00053: Ascorbate and aldarate metabolism	Antibiotics	TRUE	0.00985309	0.00228909	0.0334707	0.0499632	0.0411853
ko00053: Ascorbate and aldarate metabolism	Antibiotics	FALSE				0.0450175	0.0373692
ko00061: Fatty acid biosynthesis	Antibiotics	TRUE	0.00254702	0.0160805	0.163626	0.12859	0.128689
ko00061: Fatty acid biosynthesis	Antibiotics	FALSE				0.127023	0.127758
ko00260: Glycine, serine and threonine metabolism	Antibiotics	TRUE	-0.00143002	0.00460643	0.0602645	0.114849	0.114987
ko00260: Glycine, serine and threonine metabolism	Antibiotics	FALSE				0.116211	0.116228
ko00440: Phosphonate and phosphinate metabolism	Antibiotics	TRUE	0.00335348	0.000451343	0.00844448	0.0459078	0.0466932
ko00440: Phosphonate and phosphinate metabolism	Antibiotics	FALSE				0.0442514	0.0456673
ko00450: Selenocompound metabolism	Antibiotics	TRUE	-0.00142729	0.0167032	0.167032	0.116535	0.116486
ko00450: Selenocompound metabolism	Antibiotics	FALSE				0.11788	0.11743
ko00531: Glycosaminoglycan degradation	Antibiotics	TRUE	0.00201874	0.020035	0.193672	0.0324207	0.0305032
ko00531: Glycosaminoglycan degradation	Antibiotics	FALSE				0.0303038	0.0296658
ko00780: Biotin metabolism	Antibiotics	TRUE	0.00568421	0.00150128	0.0237474	0.122113	0.121067
ko00780: Biotin metabolism	Antibiotics	FALSE				0.119645	0.119471
ko00790: Folate biosynthesis	Antibiotics	TRUE	0.00186455	0.0105301	0.118209	0.121469	0.120667
ko00790: Folate biosynthesis	Antibiotics	FALSE				0.12075	0.120099
ko02060: Phosphotransferase system (PTS)	Antibiotics	TRUE	0.0120526	0.00821444	0.0978981	0.0722816	0.0698631
ko02060: Phosphotransferase system (PTS)	Antibiotics	FALSE				0.067561	0.0650812
ko03013: RNA transport	Antibiotics	TRUE	0.0025452	0.000474551	0.00878424	0.0206373	0.0203762
ko03013: RNA transport	Antibiotics	FALSE				0.0193984	0.0197314
ko03020: RNA polymerase	Antibiotics	TRUE	0.0013285	0.0225217	0.212977	0.0773192	0.077231
ko03020: RNA polymerase	Antibiotics	FALSE				0.0760121	0.0762178
ko03420: Nucleotide excision repair	Antibiotics	TRUE	-0.00280413	0.00766724	0.0939507	0.0832962	0.0839997
ko03420: Nucleotide excision repair	Antibiotics	FALSE				0.0845877	0.0857457
ko05100: Bacterial invasion of epithelial cells	Antibiotics	TRUE	0.00377445	0.00153114	0.0240017	0.0164782	0.0155242
ko05100: Bacterial invasion of epithelial cells	Antibiotics	FALSE				0.0145965	0.0142904
ko05111: Vibrio cholerae pathogenic cycle	Antibiotics	TRUE	0.00704896	0.00216475	0.0319209	0.0306179	0.024182
ko05111: Vibrio cholerae pathogenic cycle	Antibiotics	FALSE				0.021405	0.0205361
ko05120: Epithelial cell signaling in Helicobacter pylori infection	Antibiotics	TRUE	0.00352461	0.00412226	0.0547537	0.0241308	0.0248502
ko05120: Epithelial cell signaling in Helicobacter pylori infection	Antibiotics	FALSE				0.0213595	0.0217739
ko00300: Lysine biosynthesis	Disease	UC	-0.00264963	0.00791082	0.0962576	0.121816	0.121176
ko00300: Lysine biosynthesis	Disease	Healthy				0.124384	0.123359
ko00300: Lysine biosynthesis	Disease	CD	-0.00281557	0.00119138	0.0201262	0.121403	0.121421
ko00340: Histidine metabolism	Disease	UC	-0.00575261	0.000343291	0.00694565	0.118314	0.118668
ko00340: Histidine metabolism	Disease	Healthy				0.121949	0.121553
ko00340: Histidine metabolism	Disease	CD	-0.00577259	0.000206182	0.00427092	0.116103	0.117608
ko00480: Glutathione metabolism	Disease	UC	0.00478901	0.00954877	0.110032	0.105025	0.105852
ko00480: Glutathione metabolism	Disease	Healthy				0.100048	0.10213
ko00480: Glutathione metabolism	Disease	CD				0.104564	0.10594
ko00511: Other glycan degradation	Disease	UC	-0.00441579	0.0140529	0.144686	0.0473051	0.0489824
ko00511: Other glycan degradation	Disease	Healthy				0.0522412	0.0505118
ko00511: Other glycan degradation	Disease	CD				0.0491166	0.0494548
ko00630: Glyoxylate and dicarboxylate metabolism	Disease	UC	0.00327315	0.0170247	0.167361	0.0941877	0.0938007
ko00630: Glyoxylate and dicarboxylate metabolism	Disease	Healthy				0.0915764	0.0928351
ko00630: Glyoxylate and dicarboxylate metabolism	Disease	CD				0.0941054	0.0938007
ko00860: Porphyrin and chlorophyll metabolism	Disease	UC				0.0901675	0.0902572
ko00860: Porphyrin and chlorophyll metabolism	Disease	Healthy				0.0913956	0.0908944
ko00860: Porphyrin and chlorophyll metabolism	Disease	CD	-0.00196353	0.0209354	0.201258	0.0896474	0.0900422
ko00906: Carotenoid biosynthesis	Disease	UC				0.0335948	0.0343344
ko00906: Carotenoid biosynthesis	Disease	Healthy				0.0343261	0.0354807
ko00906: Carotenoid biosynthesis	Disease	CD	-0.00475857	0.0168562	0.166646	0.0305574	0.0322233
ko00910: Nitrogen metabolism	Disease	UC				0.0847694	0.0832987
ko00910: Nitrogen metabolism	Disease	Healthy				0.0831884	0.082209
ko00910: Nitrogen metabolism	Disease	CD	0.00334161	0.0104657	0.118248	0.0861534	0.0845553
ko01056: Biosynthesis of type II polyketide backbone	Disease	UC	-0.00695977	0.0213249	0.203875	0.0149222	0.0149949
ko01056: Biosynthesis of type II polyketide backbone	Disease	Healthy				0.0229394	0.024511
ko01056: Biosynthesis of type II polyketide backbone	Disease	CD				0.0157311	0.0156499
ko03050: Proteasome	Disease	UC	-0.00709998	0.00361389	0.0503053	0.0188473	0.0184085
ko03050: Proteasome	Disease	Healthy				0.0252871	0.0257226
ko03050: Proteasome	Disease	CD				0.0180813	0.0175113
ko05131: Shigellosis	Disease	UC				0.00487029	0.00410907
ko05131: Shigellosis	Disease	Healthy				0.00391877	0.00348506
ko05131: Shigellosis	Disease	CD	0.00244894	0.0113673	0.123619	0.0062654	0.00504406
ko05146: Amoebiasis	Disease	UC	-0.00148972	0.0264106	0.241866	0.0117514	0.0120515
ko05146: Amoebiasis	Disease	Healthy				0.0117857	0.0118064
ko05146: Amoebiasis	Disease	CD				0.0110295	0.0114178
ko00030: Pentose phosphate pathway	Ileal involved	TRUE	0.00441518	4.897067e-08	2.302945e-06	0.12881	0.127627
ko00030: Pentose phosphate pathway	Ileal involved	FALSE				0.122262	0.12173
ko00051: Fructose and mannose metabolism	Ileal involved	TRUE	0.005776	6.515506e-05	0.00153202	0.104528	0.106759
ko00051: Fructose and mannose metabolism	Ileal involved	FALSE				0.0934158	0.0919082
ko00052: Galactose metabolism	Ileal involved	TRUE	0.00426826	0.00609052	0.0773541	0.0884208	0.0891473
ko00052: Galactose metabolism	Ileal involved	FALSE				0.0805329	0.0792331
ko00100: Steroid biosynthesis	Ileal involved	TRUE	-0.00474899	0.0127762	0.134731	0.0146905	0.0147201
ko00100: Steroid biosynthesis	Ileal involved	FALSE				0.0246041	0.0261608
ko00140: Steroid hormone biosynthesis	Ileal involved	TRUE	-0.00318024	0.0215237	0.204652	0.0185462	0.0186622
ko00140: Steroid hormone biosynthesis	Ileal involved	FALSE				0.026424	0.026486
ko00230: Purine metabolism	Ileal involved	TRUE	0.00168072	1.082163e-05	0.000308683	0.102837	0.102465
ko00230: Purine metabolism	Ileal involved	FALSE				0.0995937	0.0994546
ko00253: Tetracycline biosynthesis	Ileal involved	TRUE	-0.00155628	0.00115411	0.0196878	0.00432989	0.00456454
ko00253: Tetracycline biosynthesis	Ileal involved	FALSE				0.00716601	0.00744783
ko00270: Cysteine and methionine metabolism	Ileal involved	TRUE	0.00238293	1.181147e-05	0.000326222	0.11132	0.111362
ko00270: Cysteine and methionine metabolism	Ileal involved	FALSE				0.106129	0.10597
ko00280: Valine, leucine and isoleucine degradation	Ileal involved	TRUE	-0.0108001	3.83841e-05	0.000982181	0.0815769	0.0794546
ko00280: Valine, leucine and isoleucine degradation	Ileal involved	FALSE				0.106616	0.107302
ko00281: Geraniol degradation	Ileal involved	TRUE	-0.0154673	0.000363168	0.00718081	0.0496045	0.0479934
ko00281: Geraniol degradation	Ileal involved	FALSE				0.078527	0.079305
ko00311: Penicillin and cephalosporin biosynthesis	Ileal involved	TRUE	-0.00692544	4.53933e-05	0.00111246	0.0275788	0.0278976
ko00311: Penicillin and cephalosporin biosynthesis	Ileal involved	FALSE				0.0400804	0.041654
ko00350: Tyrosine metabolism	Ileal involved	TRUE	-0.00194067	0.0105547	0.117725	0.0761413	0.0770262
ko00350: Tyrosine metabolism	Ileal involved	FALSE				0.0804239	0.0803101
ko00362: Benzoate degradation	Ileal involved	TRUE	-0.012801	0.0110604	0.121038	0.0478292	0.0419345
ko00362: Benzoate degradation	Ileal involved	FALSE				0.0679389	0.0760337
ko00380: Tryptophan metabolism	Ileal involved	TRUE	-0.00884191	0.00139416	0.0226714	0.0714273	0.071366
ko00380: Tryptophan metabolism	Ileal involved	FALSE				0.0916723	0.0924527
ko00450: Selenocompound metabolism	Ileal involved	TRUE	0.0016312	0.00402901	0.0543447	0.118883	0.118576
ko00450: Selenocompound metabolism	Ileal involved	FALSE				0.117464	0.116842
ko00510: N-Glycan biosynthesis	Ileal involved	TRUE	-0.0040854	0.000133445	0.00297684	0.0128635	0.0134494
ko00510: N-Glycan biosynthesis	Ileal involved	FALSE				0.0205897	0.0218994
ko00520: Amino sugar and nucleotide sugar metabolism	Ileal involved	TRUE	0.00289565	0.00995208	0.113925	0.102833	0.10333
ko00520: Amino sugar and nucleotide sugar metabolism	Ileal involved	FALSE				0.0957993	0.0947292
ko00521: Streptomycin biosynthesis	Ileal involved	TRUE	-0.00565819	0.00165023	0.0254106	0.100886	0.101735
ko00521: Streptomycin biosynthesis	Ileal involved	FALSE				0.113657	0.113855
ko00565: Ether lipid metabolism	Ileal involved	TRUE	-0.00377096	0.012039	0.129308	0.0118035	0.0114756
ko00565: Ether lipid metabolism	Ileal involved	FALSE				0.0204153	0.0202555
ko00600: Sphingolipid metabolism	Ileal involved	TRUE	0.00351487	0.000910041	0.0159947	0.0289335	0.0295942
ko00600: Sphingolipid metabolism	Ileal involved	FALSE				0.0274313	0.0275104
ko00625: Chloroalkane and chloroalkene degradation	Ileal involved	TRUE	-0.0079596	0.000166036	0.00365699	0.0711614	0.0722528
ko00625: Chloroalkane and chloroalkene degradation	Ileal involved	FALSE				0.0863664	0.0880976
ko00640: Propanoate metabolism	Ileal involved	TRUE	-0.00524603	0.000421519	0.00805981	0.0990354	0.0992517
ko00640: Propanoate metabolism	Ileal involved	FALSE				0.111826	0.111374
ko00650: Butanoate metabolism	Ileal involved	TRUE	-0.00510986	0.00127015	0.0210482	0.100998	0.102274
ko00650: Butanoate metabolism	Ileal involved	FALSE				0.113948	0.113202
ko00680: Methane metabolism	Ileal involved	TRUE	0.00150702	0.00147397	0.0237472	0.0725046	0.0715331
ko00680: Methane metabolism	Ileal involved	FALSE				0.0702715	0.0701815
ko00730: Thiamine metabolism	Ileal involved	TRUE	0.00215791	0.00111698	0.0192429	0.127895	0.12587
ko00730: Thiamine metabolism	Ileal involved	FALSE				0.122648	0.121849
ko00740: Riboflavin metabolism	Ileal involved	TRUE	0.00387171	1.151819e-05	0.000323252	0.10712	0.108004
ko00740: Riboflavin metabolism	Ileal involved	FALSE				0.0990017	0.0981199
ko00906: Carotenoid biosynthesis	Ileal involved	TRUE	-0.00443412	0.0062291	0.0785408	0.0262034	0.0248435
ko00906: Carotenoid biosynthesis	Ileal involved	FALSE				0.0334569	0.0346005
ko00930: Caprolactam degradation	Ileal involved	TRUE	-0.00841656	0.000186434	0.00395603	0.025524	0.0257008
ko00930: Caprolactam degradation	Ileal involved	FALSE				0.0405416	0.0413233
ko00941: Flavonoid biosynthesis	Ileal involved	TRUE	-0.0050883	0.00131566	0.0215966	0.0179571	0.0184431
ko00941: Flavonoid biosynthesis	Ileal involved	FALSE				0.0301809	0.0317024
ko02010: ABC transporters	Ileal involved	TRUE	0.00422833	0.000800234	0.0143547	0.103094	0.103022
ko02010: ABC transporters	Ileal involved	FALSE				0.0940737	0.0929789
ko03018: RNA degradation	Ileal involved	TRUE	0.00136626	0.00675451	0.0839489	0.0831101	0.082653
ko03018: RNA degradation	Ileal involved	FALSE				0.0795729	0.0802017
ko03070: Bacterial secretion system	Ileal involved	TRUE	0.00551631	0.000386348	0.00746939	0.114261	0.113102
ko03070: Bacterial secretion system	Ileal involved	FALSE				0.100742	0.101791
ko03450: Non-homologous end-joining	Ileal involved	TRUE	-0.00496318	0.000488369	0.00894486	0.0148491	0.0143121
ko03450: Non-homologous end-joining	Ileal involved	FALSE				0.0258878	0.0278644
ko04113: Meiosis - yeast	Ileal involved	TRUE	-0.00288505	0.00378971	0.0515164	0.00931294	0.009001
ko04113: Meiosis - yeast	Ileal involved	FALSE				0.0177296	0.0189414
ko00620: Pyruvate metabolism	Immunosuppressed	TRUE	-0.000827762	0.0231246	0.217496	0.119094	0.11879
ko00620: Pyruvate metabolism	Immunosuppressed	FALSE				0.119772	0.119599
ko04910: Insulin signaling pathway	Immunosuppressed	TRUE	0.000697411	0.00884714	0.103316	0.0297609	0.0296839
ko04910: Insulin signaling pathway	Immunosuppressed	FALSE				0.0283459	0.0282896
ko00040: Pentose and glucuronate interconversions	Mesalamine use	TRUE	-0.00257218	0.0042501	0.056024	0.0872469	0.0870082
ko00040: Pentose and glucuronate interconversions	Mesalamine use	FALSE				0.0901619	0.0885088
ko00051: Fructose and mannose metabolism	Mesalamine use	TRUE	-0.003172	0.00125089	0.0209284	0.0927519	0.091644
ko00051: Fructose and mannose metabolism	Mesalamine use	FALSE				0.0990637	0.0968311
ko00053: Ascorbate and aldarate metabolism	Mesalamine use	TRUE	-0.0070075	0.00512197	0.0665091	0.0416693	0.0369217
ko00053: Ascorbate and aldarate metabolism	Mesalamine use	FALSE				0.0506895	0.0385654
ko00072: Synthesis and degradation of ketone bodies	Mesalamine use	TRUE	0.00557709	0.00810612	0.0979489	0.0430814	0.0476889
ko00072: Synthesis and degradation of ketone bodies	Mesalamine use	FALSE				0.0341727	0.0389432
ko00340: Histidine metabolism	Mesalamine use	TRUE	0.0029805	0.0015521	0.024113	0.119122	0.119664
ko00340: Histidine metabolism	Mesalamine use	FALSE				0.11577	0.117346
ko00471: D-Glutamine and D-glutamate metabolism	Mesalamine use	TRUE	0.00218886	0.0132989	0.138564	0.145716	0.144736
ko00471: D-Glutamine and D-glutamate metabolism	Mesalamine use	FALSE				0.145672	0.145293
ko00500: Starch and sucrose metabolism	Mesalamine use	TRUE	-0.00163526	0.019114	0.185801	0.0880739	0.0873553
ko00500: Starch and sucrose metabolism	Mesalamine use	FALSE				0.0907165	0.0892178
ko00591: Linoleic acid metabolism	Mesalamine use	TRUE	0.00301494	0.00922046	0.106957	0.0271278	0.0264736
ko00591: Linoleic acid metabolism	Mesalamine use	FALSE				0.0203548	0.0199494
ko00680: Methane metabolism	Mesalamine use	TRUE	-0.000863096	0.00290374	0.0421043	0.0700623	0.0697063
ko00680: Methane metabolism	Mesalamine use	FALSE				0.0715058	0.0710278
ko00740: Riboflavin metabolism	Mesalamine use	TRUE	-0.00213038	0.000376599	0.00736272	0.0985464	0.0978199
ko00740: Riboflavin metabolism	Mesalamine use	FALSE				0.103089	0.102252
ko00906: Carotenoid biosynthesis	Mesalamine use	TRUE	0.00483793	2.08145e-05	0.000548746	0.0341554	0.0349903
ko00906: Carotenoid biosynthesis	Mesalamine use	FALSE				0.0294229	0.0316989
ko00910: Nitrogen metabolism	Mesalamine use	TRUE	-0.00184513	0.0133628	0.1384	0.0842467	0.0835188
ko00910: Nitrogen metabolism	Mesalamine use	FALSE				0.086569	0.0848876
ko00970: Aminoacyl-tRNA biosynthesis	Mesalamine use	TRUE	0.00185103	0.027264	0.248373	0.130967	0.13104
ko00970: Aminoacyl-tRNA biosynthesis	Mesalamine use	FALSE				0.130491	0.13076
ko02010: ABC transporters	Mesalamine use	TRUE	-0.00226382	0.00834772	0.0988098	0.0935976	0.0932669
ko02010: ABC transporters	Mesalamine use	FALSE				0.0985762	0.0961732
ko02030: Bacterial chemotaxis	Mesalamine use	TRUE	-0.00972891	0.0253937	0.235026	0.0805728	0.0757342
ko02030: Bacterial chemotaxis	Mesalamine use	FALSE				0.0927482	0.0919459
ko02060: Phosphotransferase system (PTS)	Mesalamine use	TRUE	-0.0085714	0.0125455	0.133105	0.0629686	0.0573743
ko02060: Phosphotransferase system (PTS)	Mesalamine use	FALSE				0.0748045	0.0698016
ko03010: Ribosome	Mesalamine use	TRUE	0.0019994	0.011389	0.123086	0.12841	0.128219
ko03010: Ribosome	Mesalamine use	FALSE				0.127855	0.12816
ko04621: NOD-like receptor signaling pathway	Mesalamine use	TRUE	-0.000820919	0.0123996	0.132364	0.0221471	0.0225101
ko04621: NOD-like receptor signaling pathway	Mesalamine use	FALSE				0.0231269	0.023454
ko04910: Insulin signaling pathway	Mesalamine use	TRUE	-0.000557577	0.00708165	0.0873905	0.0282376	0.0281953
ko04910: Insulin signaling pathway	Mesalamine use	FALSE				0.0293226	0.0289777
ko05131: Shigellosis	Mesalamine use	TRUE	-0.00161941	0.00341203	0.0478785	0.00455378	0.00405964
ko05131: Shigellosis	Mesalamine use	FALSE				0.00661569	0.00471908
ko05146: Amoebiasis	Mesalamine use	TRUE	0.00123053	0.000297676	0.00609359	0.0118811	0.011908
ko05146: Amoebiasis	Mesalamine use	FALSE				0.0107344	0.0113847
ko00500: Starch and sucrose metabolism	Pancolonic	TRUE	-0.00351811	0.0100156	0.113903	0.0871182	0.0868373
ko00500: Starch and sucrose metabolism	Pancolonic	FALSE				0.089406	0.0878717
ko00531: Glycosaminoglycan degradation	Pancolonic	TRUE	-0.00281677	0.0107208	0.118816	0.0269985	0.0281478
ko00531: Glycosaminoglycan degradation	Pancolonic	FALSE				0.0308596	0.029842
ko00562: Inositol phosphate metabolism	Pancolonic	TRUE	-0.0120639	0.0161992	0.163876	0.0442941	0.0339988
ko00562: Inositol phosphate metabolism	Pancolonic	FALSE				0.0473471	0.0453876
ko00680: Methane metabolism	Pancolonic	TRUE	0.00170495	0.00376147	0.0519442	0.0724224	0.0717047
ko00680: Methane metabolism	Pancolonic	FALSE				0.0705317	0.0704686
ko00720: Carbon fixation pathways in prokaryotes	Pancolonic	TRUE	0.00119462	0.0165353	0.166309	0.117844	0.117262
ko00720: Carbon fixation pathways in prokaryotes	Pancolonic	FALSE				0.115441	0.115401
ko04141: Protein processing in endoplasmic reticulum	Pancolonic	TRUE	0.00201657	0.00340225	0.0481294	0.0195149	0.0197355
ko04141: Protein processing in endoplasmic reticulum	Pancolonic	FALSE				0.0188532	0.019298
ko05146: Amoebiasis	Pancolonic	TRUE	0.00190618	0.00291869	0.0419712	0.0123414	0.0129832
ko05146: Amoebiasis	Pancolonic	FALSE				0.011299	0.0116749
Diversity	Stool	TRUE	2.46378	7.956968e-10	4.774181e-08	82.0274	82.2592
Diversity	Stool	FALSE				79.376	79.9469
Evenness	Stool	TRUE	0.0061429	3.390078e-15	5.898736e-13	0.888557	0.888984
Evenness	Stool	FALSE				0.881946	0.882594
ko00030: Pentose phosphate pathway	Stool	TRUE	-0.00279955	1.491431e-05	0.000399244	0.121393	0.120989
ko00030: Pentose phosphate pathway	Stool	FALSE				0.126471	0.12599
ko00051: Fructose and mannose metabolism	Stool	TRUE	-0.00594975	5.281679e-07	1.801984e-05	0.091522	0.0907471
ko00051: Fructose and mannose metabolism	Stool	FALSE				0.101157	0.102595
ko00053: Ascorbate and aldarate metabolism	Stool	TRUE	-0.00728642	0.00550956	0.0710121	0.040307	0.036629
ko00053: Ascorbate and aldarate metabolism	Stool	FALSE				0.0531144	0.047278
ko00061: Fatty acid biosynthesis	Stool	TRUE	-0.00313131	0.00307741	0.0438909	0.126305	0.126884
ko00061: Fatty acid biosynthesis	Stool	FALSE				0.12848	0.128913
ko00071: Fatty acid metabolism	Stool	TRUE	0.0173968	3.341525e-08	1.61507e-06	0.108724	0.111382
ko00071: Fatty acid metabolism	Stool	FALSE				0.088906	0.0878374
ko00072: Synthesis and degradation of ketone bodies	Stool	TRUE	0.0051254	0.027405	0.248358	0.0435827	0.0481615
ko00072: Synthesis and degradation of ketone bodies	Stool	FALSE				0.0329861	0.0342627
ko00100: Steroid biosynthesis	Stool	TRUE	0.00637003	2.655113e-06	8.399811e-05	0.0263777	0.0277948
ko00100: Steroid biosynthesis	Stool	FALSE				0.0175779	0.0182885
ko00130: Ubiquinone and other terpenoid-quinone biosynthesis	Stool	TRUE	-0.00800668	1.040942e-06	3.417433e-05	0.0881815	0.0883952
ko00130: Ubiquinone and other terpenoid-quinone biosynthesis	Stool	FALSE				0.0973021	0.0970665
ko00140: Steroid hormone biosynthesis	Stool	TRUE	0.0058889	6.349064e-07	2.124494e-05	0.0281713	0.0278398
ko00140: Steroid hormone biosynthesis	Stool	FALSE				0.0203568	0.0196704
ko00195: Photosynthesis	Stool	TRUE	0.0156374	6.382637e-08	2.776447e-06	0.0323395	0.0244219
ko00195: Photosynthesis	Stool	FALSE				0.0130873	0.0120086
ko00230: Purine metabolism	Stool	TRUE	-0.00216011	4.4222e-12	4.526252e-10	0.0989962	0.0990591
ko00230: Purine metabolism	Stool	FALSE				0.101917	0.101809
ko00240: Pyrimidine metabolism	Stool	TRUE	-0.00184563	0.000176576	0.00384053	0.105042	0.105331
ko00240: Pyrimidine metabolism	Stool	FALSE				0.10751	0.107226
ko00253: Tetracycline biosynthesis	Stool	TRUE	0.00169481	1.256951e-06	4.050174e-05	0.00763827	0.00784823
ko00253: Tetracycline biosynthesis	Stool	FALSE				0.00520622	0.00514764
ko00270: Cysteine and methionine metabolism	Stool	TRUE	-0.00388094	1.995657e-17	6.944885e-15	0.105056	0.105039
ko00270: Cysteine and methionine metabolism	Stool	FALSE				0.110015	0.110252
ko00280: Valine, leucine and isoleucine degradation	Stool	TRUE	0.0196836	8.975182e-19	5.205605e-16	0.112061	0.111158
ko00280: Valine, leucine and isoleucine degradation	Stool	FALSE				0.0874886	0.0841113
ko00281: Geraniol degradation	Stool	TRUE	0.0148361	4.173703e-05	0.0010525	0.0833434	0.0840938
ko00281: Geraniol degradation	Stool	FALSE				0.0585407	0.0594101
ko00310: Lysine degradation	Stool	TRUE	0.0117332	0.000116045	0.00262231	0.0877289	0.0916545
ko00310: Lysine degradation	Stool	FALSE				0.0728798	0.0718516
ko00311: Penicillin and cephalosporin biosynthesis	Stool	TRUE	0.00770829	1.683228e-08	8.614165e-07	0.0422125	0.0427194
ko00311: Penicillin and cephalosporin biosynthesis	Stool	FALSE				0.0313695	0.0312724
ko00340: Histidine metabolism	Stool	TRUE	0.00365181	0.0001838	0.0039483	0.120291	0.120091
ko00340: Histidine metabolism	Stool	FALSE				0.11392	0.113674
ko00350: Tyrosine metabolism	Stool	TRUE	0.00291482	3.87662e-06	0.000120452	0.0812693	0.0808027
ko00350: Tyrosine metabolism	Stool	FALSE				0.0772753	0.0775112
ko00360: Phenylalanine metabolism	Stool	TRUE	0.00307709	0.00165036	0.0251897	0.079189	0.0799669
ko00360: Phenylalanine metabolism	Stool	FALSE				0.0755492	0.0764188
ko00362: Benzoate degradation	Stool	TRUE	0.00943246	0.010739	0.118265	0.07136	0.0802301
ko00362: Benzoate degradation	Stool	FALSE				0.053939	0.0569824
ko00363: Bisphenol degradation	Stool	TRUE	0.00581362	0.0010025	0.0174436	0.0373948	0.0369512
ko00363: Bisphenol degradation	Stool	FALSE				0.028618	0.0300527
ko00380: Tryptophan metabolism	Stool	TRUE	0.015763	4.978801e-12	4.812841e-10	0.0960322	0.0967612
ko00380: Tryptophan metabolism	Stool	FALSE				0.0762671	0.0756365
ko00410: beta-Alanine metabolism	Stool	TRUE	0.0187287	5.739278e-11	4.341889e-09	0.116742	0.117165
ko00410: beta-Alanine metabolism	Stool	FALSE				0.0947191	0.0954946
ko00430: Taurine and hypotaurine metabolism	Stool	TRUE	0.00303273	1.984281e-08	9.864711e-07	0.0998638	0.100097
ko00430: Taurine and hypotaurine metabolism	Stool	FALSE				0.0962845	0.0962658
ko00440: Phosphonate and phosphinate metabolism	Stool	TRUE	-0.00455978	1.440451e-10	1.002554e-08	0.04262	0.0439128
ko00440: Phosphonate and phosphinate metabolism	Stool	FALSE				0.0470402	0.0469671
ko00460: Cyanoamino acid metabolism	Stool	TRUE	0.0085296	2.530579e-41	4.403208e-38	0.0846976	0.0849435
ko00460: Cyanoamino acid metabolism	Stool	FALSE				0.076168	0.0767617
ko00471: D-Glutamine and D-glutamate metabolism	Stool	TRUE	-0.00335207	0.00378276	0.0518268	0.144511	0.144305
ko00471: D-Glutamine and D-glutamate metabolism	Stool	FALSE				0.147395	0.146662
ko00473: D-Alanine metabolism	Stool	TRUE	-0.00411609	0.00171499	0.0259485	0.129198	0.129321
ko00473: D-Alanine metabolism	Stool	FALSE				0.134843	0.134404
ko00500: Starch and sucrose metabolism	Stool	TRUE	-0.00280745	0.0017315	0.0259724	0.0877582	0.0872996
ko00500: Starch and sucrose metabolism	Stool	FALSE				0.0913074	0.0912086
ko00510: N-Glycan biosynthesis	Stool	TRUE	0.00503294	5.80365e-09	3.155734e-07	0.0219818	0.0224117
ko00510: N-Glycan biosynthesis	Stool	FALSE				0.0150997	0.0141779
ko00511: Other glycan degradation	Stool	TRUE	0.0047706	0.000347819	0.00695637	0.0512315	0.0505457
ko00511: Other glycan degradation	Stool	FALSE				0.0457626	0.0470865
ko00520: Amino sugar and nucleotide sugar metabolism	Stool	TRUE	-0.00365338	1.472073e-05	0.00040022	0.0947486	0.0941531
ko00520: Amino sugar and nucleotide sugar metabolism	Stool	FALSE				0.100487	0.0997132
ko00521: Streptomycin biosynthesis	Stool	TRUE	0.00983231	2.88762e-11	2.3926e-09	0.116376	0.117104
ko00521: Streptomycin biosynthesis	Stool	FALSE				0.103983	0.103881
ko00522: Biosynthesis of 12-, 14- and 16-membered macrolides	Stool	TRUE	0.00151464	0.0174899	0.170968	0.00638419	0.00779819
ko00522: Biosynthesis of 12-, 14- and 16-membered macrolides	Stool	FALSE				0.00448113	0.00445567
ko00540: Lipopolysaccharide biosynthesis	Stool	TRUE	-0.020304	1.299728e-07	4.81176e-06	0.086841	0.0932981
ko00540: Lipopolysaccharide biosynthesis	Stool	FALSE				0.115312	0.121297
ko00550: Peptidoglycan biosynthesis	Stool	TRUE	-0.00448337	7.225386e-13	8.381447e-11	0.127738	0.127732
ko00550: Peptidoglycan biosynthesis	Stool	FALSE				0.133051	0.132919
ko00562: Inositol phosphate metabolism	Stool	TRUE	-0.0132499	6.694547e-05	0.00155314	0.0435624	0.0367706
ko00562: Inositol phosphate metabolism	Stool	FALSE				0.0521547	0.0629937
ko00564: Glycerophospholipid metabolism	Stool	TRUE	-0.00543626	1.407106e-11	1.288613e-09	0.0828734	0.0838058
ko00564: Glycerophospholipid metabolism	Stool	FALSE				0.0895507	0.0892739
ko00565: Ether lipid metabolism	Stool	TRUE	0.00635681	1.135017e-08	5.984633e-07	0.0222098	0.02153
ko00565: Ether lipid metabolism	Stool	FALSE				0.0139483	0.0142148
ko00591: Linoleic acid metabolism	Stool	TRUE	0.00782048	1.051768e-07	4.066836e-06	0.0289473	0.0289398
ko00591: Linoleic acid metabolism	Stool	FALSE				0.0173935	0.0173086
ko00600: Sphingolipid metabolism	Stool	TRUE	0.00256328	0.00408476	0.0546729	0.0282036	0.0278233
ko00600: Sphingolipid metabolism	Stool	FALSE				0.0270057	0.0266113
ko00624: Polycyclic aromatic hydrocarbon degradation	Stool	TRUE	0.0166246	1.950538e-14	2.82828e-12	0.0578029	0.0583246
ko00624: Polycyclic aromatic hydrocarbon degradation	Stool	FALSE				0.0390015	0.0402787
ko00625: Chloroalkane and chloroalkene degradation	Stool	TRUE	0.0100158	4.705501e-09	2.641152e-07	0.0891368	0.0901219
ko00625: Chloroalkane and chloroalkene degradation	Stool	FALSE				0.0755182	0.0760323
ko00633: Nitrotoluene degradation	Stool	TRUE	-0.00494784	0.0167317	0.166361	0.0462891	0.0468089
ko00633: Nitrotoluene degradation	Stool	FALSE				0.0535842	0.0537745
ko00640: Propanoate metabolism	Stool	TRUE	0.0104292	9.395783e-17	2.335523e-14	0.114711	0.113758
ko00640: Propanoate metabolism	Stool	FALSE				0.101907	0.101214
ko00650: Butanoate metabolism	Stool	TRUE	0.0108373	4.823172e-16	9.324799e-14	0.116945	0.115566
ko00650: Butanoate metabolism	Stool	FALSE				0.103795	0.103464
ko00660: C5-Branched dibasic acid metabolism	Stool	TRUE	-0.00249665	0.00820061	0.0984073	0.138015	0.138001
ko00660: C5-Branched dibasic acid metabolism	Stool	FALSE				0.141297	0.14154
ko00670: One carbon pool by folate	Stool	TRUE	-0.00246677	0.000432261	0.00817538	0.129813	0.129524
ko00670: One carbon pool by folate	Stool	FALSE				0.132971	0.132414
ko00710: Carbon fixation in photosynthetic organisms	Stool	TRUE	-0.00542254	3.995134e-06	0.000119854	0.0388512	0.04175
ko00710: Carbon fixation in photosynthetic organisms	Stool	FALSE				0.0458999	0.0470715
ko00720: Carbon fixation pathways in prokaryotes	Stool	TRUE	-0.00189442	1.64844e-10	1.103187e-08	0.114769	0.114711
ko00720: Carbon fixation pathways in prokaryotes	Stool	FALSE				0.116882	0.11652
ko00730: Thiamine metabolism	Stool	TRUE	-0.00427076	1.187809e-14	1.878898e-12	0.121466	0.121085
ko00730: Thiamine metabolism	Stool	FALSE				0.126714	0.125781
ko00740: Riboflavin metabolism	Stool	TRUE	-0.00491243	2.651747e-11	2.30702e-09	0.0974763	0.0970267
ko00740: Riboflavin metabolism	Stool	FALSE				0.10486	0.104804
ko00750: Vitamin B6 metabolism	Stool	TRUE	-0.00290573	1.071131e-07	4.051669e-06	0.114908	0.115152
ko00750: Vitamin B6 metabolism	Stool	FALSE				0.118304	0.117108
ko00760: Nicotinate and nicotinamide metabolism	Stool	TRUE	-0.00171119	0.00188336	0.028009	0.112803	0.112578
ko00760: Nicotinate and nicotinamide metabolism	Stool	FALSE				0.114865	0.115318
ko00780: Biotin metabolism	Stool	TRUE	-0.00742445	2.578621e-07	8.9736e-06	0.116904	0.117188
ko00780: Biotin metabolism	Stool	FALSE				0.124246	0.126697
ko00785: Lipoic acid metabolism	Stool	TRUE	-0.00359859	7.037815e-08	2.98678e-06	0.131045	0.131264
ko00785: Lipoic acid metabolism	Stool	FALSE				0.134673	0.134246
ko00790: Folate biosynthesis	Stool	TRUE	-0.00326631	1.180081e-10	8.555585e-09	0.119646	0.119659
ko00790: Folate biosynthesis	Stool	FALSE				0.122528	0.123024
ko00791: Atrazine degradation	Stool	TRUE	0.00933214	6.238143e-08	2.783172e-06	0.03559	0.0327283
ko00791: Atrazine degradation	Stool	FALSE				0.022583	0.0216288
ko00830: Retinol metabolism	Stool	TRUE	0.00394171	7.563576e-08	3.133482e-06	0.0467684	0.0459413
ko00830: Retinol metabolism	Stool	FALSE				0.0416518	0.0416756
ko00900: Terpenoid backbone biosynthesis	Stool	TRUE	0.00348513	0.000201426	0.00422266	0.117542	0.117154
ko00900: Terpenoid backbone biosynthesis	Stool	FALSE				0.114464	0.114634
ko00903: Limonene and pinene degradation	Stool	TRUE	0.00716265	5.875291e-06	0.000173271	0.0284363	0.0277962
ko00903: Limonene and pinene degradation	Stool	FALSE				0.0183745	0.0174628
ko00910: Nitrogen metabolism	Stool	TRUE	-0.00361203	3.976073e-06	0.000121375	0.0833749	0.0831131
ko00910: Nitrogen metabolism	Stool	FALSE				0.0879393	0.0862734
ko00920: Sulfur metabolism	Stool	TRUE	-0.00580392	2.576256e-16	5.603357e-14	0.0981582	0.0979547
ko00920: Sulfur metabolism	Stool	FALSE				0.104953	0.10446
ko00930: Caprolactam degradation	Stool	TRUE	0.00764402	4.64142e-05	0.00112168	0.043005	0.0433886
ko00930: Caprolactam degradation	Stool	FALSE				0.0302176	0.0293605
ko00941: Flavonoid biosynthesis	Stool	TRUE	0.00986369	7.487806e-14	1.002214e-11	0.0329091	0.033033
ko00941: Flavonoid biosynthesis	Stool	FALSE				0.0207423	0.0211277
ko02010: ABC transporters	Stool	TRUE	-0.00560634	7.877854e-08	3.187783e-06	0.0923459	0.0921228
ko02010: ABC transporters	Stool	FALSE				0.10063	0.0997371
ko02020: Two-component system	Stool	TRUE	-0.00859025	5.052057e-08	2.31331e-06	0.068933	0.0695331
ko02020: Two-component system	Stool	FALSE				0.0789961	0.0779024
ko02060: Phosphotransferase system (PTS)	Stool	TRUE	-0.0123129	0.00149131	0.0238063	0.0610678	0.0623395
ko02060: Phosphotransferase system (PTS)	Stool	FALSE				0.0781485	0.0738201
ko03008: Ribosome biogenesis in eukaryotes	Stool	TRUE	-0.00106863	4.342228e-05	0.00107935	0.0284786	0.0285612
ko03008: Ribosome biogenesis in eukaryotes	Stool	FALSE				0.0301649	0.0303932
ko03013: RNA transport	Stool	TRUE	-0.00313592	8.197798e-08	3.241857e-06	0.0182613	0.0188263
ko03013: RNA transport	Stool	FALSE				0.0213654	0.0220135
ko03018: RNA degradation	Stool	TRUE	-0.00268342	3.543516e-10	2.202042e-08	0.078764	0.0794567
ko03018: RNA degradation	Stool	FALSE				0.0823319	0.0823287
ko03030: DNA replication	Stool	TRUE	-0.00190188	0.000863476	0.0153311	0.10737	0.107858
ko03030: DNA replication	Stool	FALSE				0.109613	0.109188
ko03050: Proteasome	Stool	TRUE	0.00572798	0.000553056	0.0100241	0.0230152	0.0237019
ko03050: Proteasome	Stool	FALSE				0.0142855	0.0136978
ko03060: Protein export	Stool	TRUE	-0.00395739	2.100297e-13	2.610369e-11	0.124423	0.124092
ko03060: Protein export	Stool	FALSE				0.128661	0.12845
ko03070: Bacterial secretion system	Stool	TRUE	-0.0110633	3.64978e-17	1.058436e-14	0.0976818	0.0993312
ko03070: Bacterial secretion system	Stool	FALSE				0.111242	0.111449
ko03410: Base excision repair	Stool	TRUE	0.00298179	1.302975e-09	7.557257e-08	0.10932	0.108889
ko03410: Base excision repair	Stool	FALSE				0.105868	0.105715
ko03420: Nucleotide excision repair	Stool	TRUE	0.00458589	1.799222e-07	6.389076e-06	0.086174	0.0861592
ko03420: Nucleotide excision repair	Stool	FALSE				0.0819633	0.0819853
ko03430: Mismatch repair	Stool	TRUE	-0.0040699	7.993765e-06	0.000231819	0.119249	0.120478
ko03430: Mismatch repair	Stool	FALSE				0.124888	0.12489
ko03440: Homologous recombination	Stool	TRUE	-0.00419462	3.182107e-10	2.050691e-08	0.119264	0.120019
ko03440: Homologous recombination	Stool	FALSE				0.124501	0.124285
ko03450: Non-homologous end-joining	Stool	TRUE	0.00839865	9.252074e-13	1.006163e-10	0.0282109	0.0286643
ko03450: Non-homologous end-joining	Stool	FALSE				0.0175657	0.018087
ko04113: Meiosis - yeast	Stool	TRUE	0.00764664	3.747903e-19	3.260676e-16	0.0198446	0.0198566
ko04113: Meiosis - yeast	Stool	FALSE				0.0108921	0.0105726
ko04122: Sulfur relay system	Stool	TRUE	-0.0073611	6.480407e-18	2.818977e-15	0.113338	0.112735
ko04122: Sulfur relay system	Stool	FALSE				0.121521	0.121697
ko04141: Protein processing in endoplasmic reticulum	Stool	TRUE	0.00187502	2.517362e-05	0.000653763	0.0196017	0.0198534
ko04141: Protein processing in endoplasmic reticulum	Stool	FALSE				0.0179139	0.0178308
ko04142: Lysosome	Stool	TRUE	0.00114846	0.00865897	0.101801	0.0163349	0.016053
ko04142: Lysosome	Stool	FALSE				0.0149664	0.0145162
ko04146: Peroxisome	Stool	TRUE	0.00176427	0.00651306	0.0815304	0.0597396	0.0592852
ko04146: Peroxisome	Stool	FALSE				0.0563537	0.0562436
ko04910: Insulin signaling pathway	Stool	TRUE	-0.0010018	5.515444e-05	0.00131464	0.0280915	0.0281804
ko04910: Insulin signaling pathway	Stool	FALSE				0.0295888	0.0295288
ko04974: Protein digestion and absorption	Stool	TRUE	0.00322759	5.381202e-11	4.256042e-09	0.0102425	0.0104359
ko04974: Protein digestion and absorption	Stool	FALSE				0.00630213	0.00647138
ko05100: Bacterial invasion of epithelial cells	Stool	TRUE	-0.00505471	1.763758e-07	6.393621e-06	0.0126924	0.0130942
ko05100: Bacterial invasion of epithelial cells	Stool	FALSE				0.0178373	0.0186659
ko05131: Shigellosis	Stool	TRUE	-0.0022221	0.000111129	0.00254428	0.00400817	0.00393268
ko05131: Shigellosis	Stool	FALSE				0.0075053	0.00683203
ko05150: Staphylococcus aureus infection	Stool	TRUE	-0.00403709	0.005849	0.0748328	0.0182743	0.0191304
ko05150: Staphylococcus aureus infection	Stool	FALSE				0.0195217	0.018713
