# Supplementary material for: Dysfunction of the intestinal microbiome in inflammatory bowel disease and treatment
Source: Genome Biol. 2012 Sep 26;13(9):R79. doi: 10.1186/gb-2012-13-9-r79 (PMC3506950; doi:10.1186/gb-2012-13-9-r79)
Supplement: Additional file 12 — KEGG metabolic modules significantly associated with IBD status or subject metadata using a boosted general linear model. A multivariate analysis was performed to associate each metabolic module with a sparse selection of disease status and clinical metadata (selected through boosting; see Materials and methods). Each module and metadata in these associations is given with nominal p-values from the multivariate linear model and with Benjamini and Hochberg (BH) corrected false discovery rate (q-values) up to a threshold of 0.25. [file gb-2012-13-9-r79-S12.XLS]

## Sheet: Sheet1
Module	Variable	Value	Coefficient	P-value	Q-value	Mean Module Abundance	Median Module Abundance
M00009: Citrate cycle (TCA cycle, Krebs cycle)	Age		-5.865551e-05	0.0274796	0.223536	0.113996	0.113996
M00012: Glyoxylate cycle	Age		-7.745669e-05	0.0306944	0.238234	0.104541	0.104254
M00168: CAM (Crassulacean acid metabolism), dark	Age		-0.000149279	0.00101605	0.0204661	0.0935478	0.0935478
Diversity	Antibiotics	TRUE	3.52914	0.00367146	0.0575195	81.2089	80.618
Diversity	Antibiotics	FALSE				79.51	79.7012
M00002: Glycolysis, core module involving three-carbon compounds	Antibiotics	TRUE	-0.00271777	0.0207897	0.188107	0.132817	0.133302
M00002: Glycolysis, core module involving three-carbon compounds	Antibiotics	FALSE				0.13393	0.135038
M00003: Gluconeogenesis, oxaloacetate => fructose-6P	Antibiotics	TRUE	-0.00378919	0.00231951	0.0396425	0.115955	0.115841
M00003: Gluconeogenesis, oxaloacetate => fructose-6P	Antibiotics	FALSE				0.118914	0.117933
M00004: Pentose phosphate pathway (Pentose phosphate cycle)	Antibiotics	TRUE	-0.00542396	0.00027295	0.00689301	0.118615	0.12065
M00004: Pentose phosphate pathway (Pentose phosphate cycle)	Antibiotics	FALSE				0.121503	0.120622
M00016: Lysine biosynthesis, aspartate => lysine	Antibiotics	TRUE	-0.00290218	0.00312281	0.0493812	0.118976	0.118989
M00016: Lysine biosynthesis, aspartate => lysine	Antibiotics	FALSE				0.12113	0.120169
M00017: Methionine biosynthesis, apartate => homoserine => methionine	Antibiotics	TRUE	0.00431969	0.00689185	0.0918189	0.101974	0.10227
M00017: Methionine biosynthesis, apartate => homoserine => methionine	Antibiotics	FALSE				0.0989384	0.0997202
M00019: Leucine biosynthesis, pyruvate => 2-oxoisovalerate => leucine	Antibiotics	TRUE	-0.0034309	0.0242996	0.20977	0.128431	0.128493
M00019: Leucine biosynthesis, pyruvate => 2-oxoisovalerate => leucine	Antibiotics	FALSE				0.129822	0.130598
M00046: beta-Alanine biosynthesis, cytosine / uracil => beta-alanine	Antibiotics	TRUE	-0.0044648	0.015577	0.157822	0.00522357	0.00267976
M00046: beta-Alanine biosynthesis, cytosine / uracil => beta-alanine	Antibiotics	FALSE				0.00963195	0.0075183
M00048: Inosine monophosphate biosynthesis, PRPP + glutamine => IMP	Antibiotics	TRUE	-0.00362486	0.0123078	0.130155	0.127024	0.127816
M00048: Inosine monophosphate biosynthesis, PRPP + glutamine => IMP	Antibiotics	FALSE				0.129029	0.129556
M00098: Acylglycerol degradation	Antibiotics	TRUE	-0.0074574	0.00161893	0.0291407	0.00394656	0.000430273
M00098: Acylglycerol degradation	Antibiotics	FALSE				0.0100738	0.005324
M00117: Ubiquinone biosynthesis, prokaryotes, chorismate => ubiquinone	Antibiotics	TRUE	0.0163094	0.000808809	0.0175449	0.081066	0.0818338
M00117: Ubiquinone biosynthesis, prokaryotes, chorismate => ubiquinone	Antibiotics	FALSE				0.0728574	0.0783243
M00120: Coenzyme A biosynthesis, pantothenate => CoA	Antibiotics	TRUE	-0.00326306	0.00694315	0.0917798	0.11684	0.117367
M00120: Coenzyme A biosynthesis, pantothenate => CoA	Antibiotics	FALSE				0.119093	0.118489
M00123: Biotin biosynthesis, pimeloyl-CoA => biotin	Antibiotics	TRUE	0.00351502	0.00888176	0.102231	0.107882	0.108935
M00123: Biotin biosynthesis, pimeloyl-CoA => biotin	Antibiotics	FALSE				0.106631	0.106542
M00124: Pyridoxal biosynthesis, erythrose-4P => pyridoxal-5P	Antibiotics	TRUE	0.0150994	0.00137395	0.0258303	0.0733447	0.0750717
M00124: Pyridoxal biosynthesis, erythrose-4P => pyridoxal-5P	Antibiotics	FALSE				0.0667167	0.0671802
M00125: Riboflavin biosynthesis, GTP => riboflavin/FMN/FAD	Antibiotics	TRUE	0.00674119	0.0187315	0.178054	0.093111	0.0933607
M00125: Riboflavin biosynthesis, GTP => riboflavin/FMN/FAD	Antibiotics	FALSE				0.0904927	0.0907874
M00144: Complex I (NADH dehydrogenase), NADH dehydrogenase I	Antibiotics	TRUE	-0.00534957	0.0072287	0.0912758	0.0983303	0.101982
M00144: Complex I (NADH dehydrogenase), NADH dehydrogenase I	Antibiotics	FALSE				0.100592	0.102773
M00174: Methane oxidation, methylotroph, methane => CO2	Antibiotics	TRUE	-0.0116931	0.000352959	0.00853151	0.0235592	0.0289407
M00174: Methane oxidation, methylotroph, methane => CO2	Antibiotics	FALSE				0.0296461	0.0316225
M00194: Maltose/maltodextrin transport system	Antibiotics	TRUE	0.00843559	0.0069558	0.0912342	0.074185	0.0704072
M00194: Maltose/maltodextrin transport system	Antibiotics	FALSE				0.0686796	0.0667621
M00197: Putative sugar transport system	Antibiotics	TRUE	0.010589	0.00437369	0.0649147	0.0738829	0.0701697
M00197: Putative sugar transport system	Antibiotics	FALSE				0.0673167	0.0674655
M00200: Sorbitol/mannitol transport system	Antibiotics	TRUE	-0.00989482	0.0259946	0.218821	0.0208966	0.0216716
M00200: Sorbitol/mannitol transport system	Antibiotics	FALSE				0.0275865	0.0307173
M00201: alpha-Glucoside transport system	Antibiotics	TRUE	-0.0154258	0.000127038	0.00364319	0.0129013	0.0133775
M00201: alpha-Glucoside transport system	Antibiotics	FALSE				0.0237389	0.0200221
M00225: Lysine/arginine/ornithine transport system	Antibiotics	TRUE	0.016913	0.000197116	0.00529396	0.0484328	0.0462829
M00225: Lysine/arginine/ornithine transport system	Antibiotics	FALSE				0.0414897	0.0377775
M00226: Histidine transport system	Antibiotics	TRUE	0.0169589	0.000186407	0.00508712	0.0484661	0.0462829
M00226: Histidine transport system	Antibiotics	FALSE				0.0414843	0.0377775
M00246: Nickel transport system	Antibiotics	TRUE	-0.00753	0.00698511	0.0902199	0.0716283	0.0744455
M00246: Nickel transport system	Antibiotics	FALSE				0.0752486	0.0769085
M00270: PTS system, trehalose-specific II component	Antibiotics	TRUE	0.0188248	7.267127e-05	0.00215719	0.0661679	0.0604165
M00270: PTS system, trehalose-specific II component	Antibiotics	FALSE				0.0532451	0.0518639
M00300: Putrescine transport system	Antibiotics	TRUE	0.0179618	0.00023244	0.00614512	0.0621471	0.0604861
M00300: Putrescine transport system	Antibiotics	FALSE				0.0548841	0.0550292
M00302: 2-Aminoethylphosphonate transport system	Antibiotics	TRUE	-0.00759933	0.00130976	0.0249002	0.0100954	0.0107795
M00302: 2-Aminoethylphosphonate transport system	Antibiotics	FALSE				0.0148854	0.0135711
M00310: Pyruvate:ferredoxin oxidoreductase	Antibiotics	TRUE	-0.00692972	0.00479603	0.069358	0.0102608	0.010229
M00310: Pyruvate:ferredoxin oxidoreductase	Antibiotics	FALSE				0.0147695	0.014262
M00319: Manganese/zinc/iron transport system	Antibiotics	TRUE	-0.00664015	0.0209117	0.188205	0.00998141	0.00820238
M00319: Manganese/zinc/iron transport system	Antibiotics	FALSE				0.0177183	0.0168475
M00342: Bacterial proteasome	Antibiotics	TRUE	-0.0170448	0.0165911	0.16321	0.0303989	0.0231318
M00342: Bacterial proteasome	Antibiotics	FALSE				0.0394454	0.0352411
M00345: Formaldehyde assimilation, ribulose monophosphate pathway	Antibiotics	TRUE	-0.0100623	0.00532372	0.0750644	0.0338796	0.0387692
M00345: Formaldehyde assimilation, ribulose monophosphate pathway	Antibiotics	FALSE				0.0418126	0.0432732
M00001: Glycolysis (Embden-Meyerhof pathway), glucose => pyruvate	Disease	UC	-0.00449101	0.00643032	0.0870407	0.122519	0.123421
M00001: Glycolysis (Embden-Meyerhof pathway), glucose => pyruvate	Disease	Healthy				0.127446	0.126234
M00001: Glycolysis (Embden-Meyerhof pathway), glucose => pyruvate	Disease	CD				0.123794	0.123897
M00002: Glycolysis, core module involving three-carbon compounds	Disease	UC				0.13412	0.135056
M00002: Glycolysis, core module involving three-carbon compounds	Disease	Healthy				0.13608	0.136556
M00002: Glycolysis, core module involving three-carbon compounds	Disease	CD	-0.00362055	0.0300637	0.236594	0.132962	0.134016
M00015: Proline biosynthesis, glutamate => proline	Disease	UC				0.124718	0.125962
M00015: Proline biosynthesis, glutamate => proline	Disease	Healthy				0.127964	0.127849
M00015: Proline biosynthesis, glutamate => proline	Disease	CD	-0.00383077	0.0189265	0.178903	0.122938	0.12465
M00022: Shikimate pathway, phosphoenolpyruvate + erythrose-4P => chorismate	Disease	UC				0.129652	0.130121
M00022: Shikimate pathway, phosphoenolpyruvate + erythrose-4P => chorismate	Disease	Healthy				0.132871	0.132243
M00022: Shikimate pathway, phosphoenolpyruvate + erythrose-4P => chorismate	Disease	CD	-0.00345829	0.0203739	0.186339	0.128173	0.128728
M00053: Pyrimidine deoxyribonuleotide biosynthesis, CDP/CTP => dCDP/dCTP,dTDP/dTTP	Disease	UC				0.112267	0.11282
M00053: Pyrimidine deoxyribonuleotide biosynthesis, CDP/CTP => dCDP/dCTP,dTDP/dTTP	Disease	Healthy				0.110787	0.111666
M00053: Pyrimidine deoxyribonuleotide biosynthesis, CDP/CTP => dCDP/dCTP,dTDP/dTTP	Disease	CD	0.00187917	0.0300247	0.237391	0.112813	0.112923
M00060: Lipopolysaccharide biosynthesis, KDO2-lipid A	Disease	UC	0.0149227	0.0266664	0.219027	0.081116	0.083506
M00060: Lipopolysaccharide biosynthesis, KDO2-lipid A	Disease	Healthy				0.0746483	0.0809577
M00060: Lipopolysaccharide biosynthesis, KDO2-lipid A	Disease	CD				0.0839753	0.0883938
M00097: beta-Carotene biosynthesis, GGAP => beta-carotene	Disease	UC				0.0302667	0.0337313
M00097: beta-Carotene biosynthesis, GGAP => beta-carotene	Disease	Healthy				0.0377298	0.0381325
M00097: beta-Carotene biosynthesis, GGAP => beta-carotene	Disease	CD	-0.0098969	0.0178328	0.170469	0.0244906	0.023767
M00098: Acylglycerol degradation	Disease	UC	-0.00807855	0.0227238	0.198189	0.00890746	0.00451653
M00098: Acylglycerol degradation	Disease	Healthy				0.0145592	0.0125462
M00098: Acylglycerol degradation	Disease	CD				0.00826374	0.00114498
M00116: Menaquinone biosynthesis, chorismate => menaquinone	Disease	UC	-0.0117139	0.00714229	0.0908628	0.0157319	0.0111166
M00116: Menaquinone biosynthesis, chorismate => menaquinone	Disease	Healthy				0.0269515	0.0286596
M00116: Menaquinone biosynthesis, chorismate => menaquinone	Disease	CD	-0.0113031	0.00567722	0.0780964	0.0129309	0.00428924
M00122: Cobalamin biosynthesis, cobinamide => cobalamin	Disease	UC				0.0332528	0.0390819
M00122: Cobalamin biosynthesis, cobinamide => cobalamin	Disease	Healthy				0.0443733	0.0449633
M00122: Cobalamin biosynthesis, cobinamide => cobalamin	Disease	CD	-0.0201289	0.00450941	0.0657753	0.0282664	0.0316002
M00151: Complex III (Cytochrome bc1 complex)	Disease	UC	-0.0178871	0.0315287	0.239222	0.0593992	0.0677856
M00151: Complex III (Cytochrome bc1 complex)	Disease	Healthy				0.0768688	0.0704212
M00151: Complex III (Cytochrome bc1 complex)	Disease	CD				0.053212	0.0581603
M00161: Photosystem II	Disease	UC	-0.0029056	0.00389526	0.0599162	0.00256359	0.00130402
M00161: Photosystem II	Disease	Healthy				0.00531244	0.00420368
M00161: Photosystem II	Disease	CD	-0.00239407	0.0157194	0.158317	0.00232844	0.000303354
M00173: Reductive citric acid cycle (Arnon-Buchanan cycle)	Disease	UC				0.0311713	0.0332481
M00173: Reductive citric acid cycle (Arnon-Buchanan cycle)	Disease	Healthy				0.0389977	0.048934
M00173: Reductive citric acid cycle (Arnon-Buchanan cycle)	Disease	CD	-0.0116372	0.0311091	0.239257	0.0235786	0.0232451
M00178: Ribosome, bacteria	Disease	UC	-0.00380936	0.0190496	0.176131	0.133417	0.13408
M00178: Ribosome, bacteria	Disease	Healthy				0.134743	0.135299
M00178: Ribosome, bacteria	Disease	CD	-0.00368101	0.0190066	0.177674	0.132129	0.133579
M00183: RNA polymerase, bacteria	Disease	UC	-0.00377787	0.0171958	0.168181	0.131141	0.131756
M00183: RNA polymerase, bacteria	Disease	Healthy				0.132959	0.132333
M00183: RNA polymerase, bacteria	Disease	CD	-0.00382274	0.0120944	0.128702	0.129452	0.130773
M00185: Sulfate transport system	Disease	UC	0.00849155	0.0252945	0.216153	0.085028	0.0852118
M00185: Sulfate transport system	Disease	Healthy				0.0803799	0.0801008
M00185: Sulfate transport system	Disease	CD	0.00846664	0.0197317	0.181446	0.0891129	0.0868877
M00200: Sorbitol/mannitol transport system	Disease	UC	-0.0140158	0.0104439	0.117027	0.0268718	0.0335128
M00200: Sorbitol/mannitol transport system	Disease	Healthy				0.0420532	0.0408962
M00200: Sorbitol/mannitol transport system	Disease	CD	-0.0128088	0.0225282	0.197501	0.0230065	0.0185238
M00219: AI-2 transport system	Disease	UC				0.0230221	0.0191612
M00219: AI-2 transport system	Disease	Healthy				0.0192882	0.0176883
M00219: AI-2 transport system	Disease	CD	0.0142552	0.00274523	0.0438201	0.0319811	0.025697
M00222: Phosphate transport system	Disease	UC	-0.00542847	0.0313814	0.240259	0.130894	0.131352
M00222: Phosphate transport system	Disease	Healthy				0.136906	0.134601
M00222: Phosphate transport system	Disease	CD	-0.00642832	0.00801856	0.09691	0.127312	0.129885
M00225: Lysine/arginine/ornithine transport system	Disease	UC				0.0399644	0.0373572
M00225: Lysine/arginine/ornithine transport system	Disease	Healthy				0.0331357	0.0313226
M00225: Lysine/arginine/ornithine transport system	Disease	CD	0.013734	0.0317811	0.240061	0.0466928	0.0421883
M00226: Histidine transport system	Disease	UC				0.0399686	0.0373572
M00226: Histidine transport system	Disease	Healthy				0.0331218	0.0313226
M00226: Histidine transport system	Disease	CD	0.0136288	0.0333056	0.247162	0.0466914	0.0421883
M00229: Arginine transport system	Disease	UC				0.0334558	0.0262713
M00229: Arginine transport system	Disease	Healthy				0.0265321	0.0218624
M00229: Arginine transport system	Disease	CD	0.0204064	0.0064175	0.0875678	0.0460063	0.0312726
M00245: Cobalt transport system	Disease	UC	-0.00882456	0.00521087	0.0747186	0.0738002	0.0764723
M00245: Cobalt transport system	Disease	Healthy				0.0829543	0.0814866
M00245: Cobalt transport system	Disease	CD	-0.00846852	0.00782974	0.0953088	0.0728671	0.0752976
M00311: 2-oxoglutarate:ferredoxin oxidoreductase	Disease	UC				0.0433383	0.0463512
M00311: 2-oxoglutarate:ferredoxin oxidoreductase	Disease	Healthy				0.0531489	0.0525929
M00311: 2-oxoglutarate:ferredoxin oxidoreductase	Disease	CD	-0.015405	0.0314509	0.239707	0.0328295	0.0294795
M00348: Glutathione transport system	Disease	UC	0.0141203	0.0105915	0.1179	0.0346855	0.030947
M00348: Glutathione transport system	Disease	Healthy				0.0283564	0.0253452
M00348: Glutathione transport system	Disease	CD	0.0176378	0.000578106	0.0128705	0.0435633	0.0358871
M00155: Complex IV (Cytochrome c oxidase), cytochrome o ubiquinol oxidase/cytochrome c oxidase/quinol oxidase polypeptide	Gender	TRUE	0.00520457	0.00838032	0.0991574	0.0217353	0.020084
M00155: Complex IV (Cytochrome c oxidase), cytochrome o ubiquinol oxidase/cytochrome c oxidase/quinol oxidase polypeptide	Gender	FALSE				0.0175151	0.0149928
M00166: Reductive pentose phosphate cycle, RuBP + CO2 => glyceraldehyde-3P	Gender	TRUE	0.00552239	0.0175607	0.168822	0.027013	0.0264504
M00166: Reductive pentose phosphate cycle, RuBP + CO2 => glyceraldehyde-3P	Gender	FALSE				0.0229261	0.0198883
M00167: Reductive pentose phosphate cycle, glyceraldehyde-3P => RuBP	Gender	TRUE	0.00801618	0.0205322	0.186776	0.0509232	0.0610063
M00167: Reductive pentose phosphate cycle, glyceraldehyde-3P => RuBP	Gender	FALSE				0.0438212	0.0471125
M00173: Reductive citric acid cycle (Arnon-Buchanan cycle)	Gender	TRUE	0.00856664	0.00114964	0.0223586	0.031955	0.030642
M00173: Reductive citric acid cycle (Arnon-Buchanan cycle)	Gender	FALSE				0.0235449	0.0202886
M00175: Nitrogen fixation, N2 => ammonia	Gender	TRUE	0.00354887	0.0120768	0.129329	0.0190582	0.0181033
M00175: Nitrogen fixation, N2 => ammonia	Gender	FALSE				0.0162566	0.0147984
M00310: Pyruvate:ferredoxin oxidoreductase	Gender	TRUE	0.00459432	0.00240791	0.0395552	0.0163939	0.0157698
M00310: Pyruvate:ferredoxin oxidoreductase	Gender	FALSE				0.0115658	0.0119416
M00311: 2-oxoglutarate:ferredoxin oxidoreductase	Gender	TRUE	0.00783801	0.0261843	0.219326	0.0427399	0.0470404
M00311: 2-oxoglutarate:ferredoxin oxidoreductase	Gender	FALSE				0.0345836	0.0290048
M00333: Type IV secretion system	Gender	TRUE	0.00471349	0.017286	0.168091	0.0278497	0.0309928
M00333: Type IV secretion system	Gender	FALSE				0.0240685	0.023993
M00010: Citrate cycle, first carbon oxidation	Ileal involved	TRUE	-0.0055427	0.0162682	0.16097	0.119038	0.117276
M00010: Citrate cycle, first carbon oxidation	Ileal involved	FALSE				0.131166	0.13138
M00017: Methionine biosynthesis, apartate => homoserine => methionine	Ileal involved	TRUE	0.00396232	0.0265949	0.220581	0.104152	0.104797
M00017: Methionine biosynthesis, apartate => homoserine => methionine	Ileal involved	FALSE				0.0981657	0.0996203
M00028: Ornithine biosynthesis, glutamate => ornithine	Ileal involved	TRUE	-0.00506809	0.000246615	0.00641957	0.0884509	0.0929544
M00028: Ornithine biosynthesis, glutamate => ornithine	Ileal involved	FALSE				0.0958298	0.0969594
M00033: Ectoine biosynthesis	Ileal involved	TRUE	-0.0118718	0.00967285	0.109842	0.016395	0.00767015
M00033: Ectoine biosynthesis	Ileal involved	FALSE				0.0463326	0.0501589
M00045: Histidine degradation, histidine => N-formiminoglutamate => glutamate	Ileal involved	TRUE	-0.00468561	0.00847777	0.0996138	0.0758495	0.0745369
M00045: Histidine degradation, histidine => N-formiminoglutamate => glutamate	Ileal involved	FALSE				0.0850154	0.0866978
M00052: Pyrimidine ribonucleotide biosynthesis, UMP => UDP/UTP,CDP/CTP	Ileal involved	TRUE	-0.00201359	0.0264542	0.220495	0.122336	0.121698
M00052: Pyrimidine ribonucleotide biosynthesis, UMP => UDP/UTP,CDP/CTP	Ileal involved	FALSE				0.12587	0.126157
M00089: Triacylglycerol biosynthesis	Ileal involved	TRUE	-0.00266107	0.0321986	0.242133	0.00269875	0.000343382
M00089: Triacylglycerol biosynthesis	Ileal involved	FALSE				0.00390719	0.0012099
M00135: GABA biosynthesis, eukaryotes, putrescine => GABA	Ileal involved	TRUE	-0.017924	2.224769e-05	0.0007381	0.0343728	0.0383534
M00135: GABA biosynthesis, eukaryotes, putrescine => GABA	Ileal involved	FALSE				0.068778	0.076768
M00151: Complex III (Cytochrome bc1 complex)	Ileal involved	TRUE	-0.0179996	0.0158334	0.158521	0.0379132	0.0334429
M00151: Complex III (Cytochrome bc1 complex)	Ileal involved	FALSE				0.0632102	0.0679551
M00176: Sulfur reduction, sulfate => H2S	Ileal involved	TRUE	-0.00833103	0.0299075	0.237575	0.0117085	0.00499654
M00176: Sulfur reduction, sulfate => H2S	Ileal involved	FALSE				0.0195534	0.0160815
M00185: Sulfate transport system	Ileal involved	TRUE	0.00621735	0.0335489	0.247881	0.0974102	0.098417
M00185: Sulfate transport system	Ileal involved	FALSE				0.0840011	0.0846647
M00197: Putative sugar transport system	Ileal involved	TRUE	0.0107268	0.00741703	0.0916031	0.0828012	0.0855795
M00197: Putative sugar transport system	Ileal involved	FALSE				0.0646832	0.0644117
M00200: Sorbitol/mannitol transport system	Ileal involved	TRUE	-0.0106537	0.0323859	0.242464	0.012932	0.00717548
M00200: Sorbitol/mannitol transport system	Ileal involved	FALSE				0.0300131	0.034356
M00277: PTS system, N-acetylgalactosamine-specific II component	Ileal involved	TRUE	0.0224576	5.265676e-08	3.07225e-06	0.0630275	0.0657071
M00277: PTS system, N-acetylgalactosamine-specific II component	Ileal involved	FALSE				0.0275211	0.0243909
M00287: PTS system, galactosamine-specific II component	Ileal involved	TRUE	0.00656164	0.013613	0.141308	0.0296939	0.0304366
M00287: PTS system, galactosamine-specific II component	Ileal involved	FALSE				0.0121049	0.00804804
M00299: Spermidine/putrescine transport system	Ileal involved	TRUE	0.00696535	0.0119512	0.128798	0.0921052	0.0929485
M00299: Spermidine/putrescine transport system	Ileal involved	FALSE				0.0800705	0.0806675
M00310: Pyruvate:ferredoxin oxidoreductase	Ileal involved	TRUE	-0.00687136	0.0123388	0.129672	0.00591737	0.00283489
M00310: Pyruvate:ferredoxin oxidoreductase	Ileal involved	FALSE				0.0161707	0.0154992
M00317: Manganese/iron transport system	Ileal involved	TRUE	0.00944616	0.0330102	0.246049	0.0549952	0.0576587
M00317: Manganese/iron transport system	Ileal involved	FALSE				0.0280994	0.0243384
M00168: CAM (Crassulacean acid metabolism), dark	Immunosuppressed	TRUE	0.00461676	0.0211823	0.189632	0.0961738	0.0965315
M00168: CAM (Crassulacean acid metabolism), dark	Immunosuppressed	FALSE				0.092647	0.0929835
M00230: Glutamate/aspartate transport system	Immunosuppressed	TRUE	0.00849024	0.021289	0.189584	0.0668982	0.0694524
M00230: Glutamate/aspartate transport system	Immunosuppressed	FALSE				0.04333	0.0414054
M00002: Glycolysis, core module involving three-carbon compounds	Mesalamine use	TRUE	0.0023333	0.0106847	0.117393	0.134854	0.135001
M00002: Glycolysis, core module involving three-carbon compounds	Mesalamine use	FALSE				0.132431	0.133805
M00010: Citrate cycle, first carbon oxidation	Mesalamine use	TRUE	0.00487279	0.00240271	0.0398566	0.131684	0.131931
M00010: Citrate cycle, first carbon oxidation	Mesalamine use	FALSE				0.125273	0.124975
M00021: Cysteine biosynthesis, serine => cysteine	Mesalamine use	TRUE	0.00339205	0.00130007	0.0249969	0.117031	0.115991
M00021: Cysteine biosynthesis, serine => cysteine	Mesalamine use	FALSE				0.114583	0.113996
M00045: Histidine degradation, histidine => N-formiminoglutamate => glutamate	Mesalamine use	TRUE	0.00299139	0.0086081	0.100448	0.0856912	0.087189
M00045: Histidine degradation, histidine => N-formiminoglutamate => glutamate	Mesalamine use	FALSE				0.0801888	0.0823367
M00048: Inosine monophosphate biosynthesis, PRPP + glutamine => IMP	Mesalamine use	TRUE	0.00253464	0.0240058	0.208296	0.129904	0.129783
M00048: Inosine monophosphate biosynthesis, PRPP + glutamine => IMP	Mesalamine use	FALSE				0.127361	0.128622
M00052: Pyrimidine ribonucleotide biosynthesis, UMP => UDP/UTP,CDP/CTP	Mesalamine use	TRUE	0.00257342	5.313652e-05	0.00160548	0.126311	0.126259
M00052: Pyrimidine ribonucleotide biosynthesis, UMP => UDP/UTP,CDP/CTP	Mesalamine use	FALSE				0.123774	0.125212
M00060: Lipopolysaccharide biosynthesis, KDO2-lipid A	Mesalamine use	TRUE	-0.00778371	0.0268696	0.21963	0.0765971	0.0814924
M00060: Lipopolysaccharide biosynthesis, KDO2-lipid A	Mesalamine use	FALSE				0.0878695	0.0912409
M00061: Uronic acid metabolism	Mesalamine use	TRUE	-0.00691358	0.00524782	0.0746161	0.0598344	0.0612611
M00061: Uronic acid metabolism	Mesalamine use	FALSE				0.0673331	0.0648369
M00088: Ketone body biosynthesis, acetyl-CoA => acetoacetate/3-hydroxybutyrate/acetone	Mesalamine use	TRUE	0.00756232	0.00882423	0.102264	0.0579497	0.0603609
M00088: Ketone body biosynthesis, acetyl-CoA => acetoacetate/3-hydroxybutyrate/acetone	Mesalamine use	FALSE				0.0476782	0.0550562
M00095: C5 isoprenoid biosynthesis, mevalonate pathway	Mesalamine use	TRUE	0.00803847	0.0072411	0.0907551	0.0408075	0.0401998
M00095: C5 isoprenoid biosynthesis, mevalonate pathway	Mesalamine use	FALSE				0.033115	0.0374774
M00119: Pantothenate biosynthesis, valine/L-aspartate => pantothenate	Mesalamine use	TRUE	0.00196623	0.011865	0.128689	0.118019	0.118478
M00119: Pantothenate biosynthesis, valine/L-aspartate => pantothenate	Mesalamine use	FALSE				0.113699	0.115842
M00124: Pyridoxal biosynthesis, erythrose-4P => pyridoxal-5P	Mesalamine use	TRUE	-0.00854691	0.0189967	0.178568	0.062746	0.0654589
M00124: Pyridoxal biosynthesis, erythrose-4P => pyridoxal-5P	Mesalamine use	FALSE				0.0736417	0.0732025
M00125: Riboflavin biosynthesis, GTP => riboflavin/FMN/FAD	Mesalamine use	TRUE	-0.00485786	0.0294354	0.234928	0.0882759	0.0891406
M00125: Riboflavin biosynthesis, GTP => riboflavin/FMN/FAD	Mesalamine use	FALSE				0.0940775	0.093759
M00126: Tetrahydrofolate biosynthesis, GTP => THF	Mesalamine use	TRUE	0.00138099	0.0266031	0.219573	0.110899	0.109999
M00126: Tetrahydrofolate biosynthesis, GTP => THF	Mesalamine use	FALSE				0.10803	0.108567
M00136: GABA biosynthesis, prokaryotes, putrescine => GABA	Mesalamine use	TRUE	-0.00479384	0.0305603	0.238286	0.0176816	0.013353
M00136: GABA biosynthesis, prokaryotes, putrescine => GABA	Mesalamine use	FALSE				0.0311265	0.0256389
M00149: Complex II (succinate dehydrogenase / fumarate reductase), succinate dehydrogenase	Mesalamine use	TRUE	0.00478207	0.00399922	0.0604168	0.123271	0.122771
M00149: Complex II (succinate dehydrogenase / fumarate reductase), succinate dehydrogenase	Mesalamine use	FALSE				0.114752	0.11605
M00150: Complex II (succinate dehydrogenase / fumarate reductase), fumarate reductase	Mesalamine use	TRUE	-0.00871853	0.00835181	0.0995159	0.0550691	0.0532096
M00150: Complex II (succinate dehydrogenase / fumarate reductase), fumarate reductase	Mesalamine use	FALSE				0.0647054	0.061208
M00155: Complex IV (Cytochrome c oxidase), cytochrome o ubiquinol oxidase/cytochrome c oxidase/quinol oxidase polypeptide	Mesalamine use	TRUE	0.0066267	0.00703716	0.0902036	0.0226123	0.0208621
M00155: Complex IV (Cytochrome c oxidase), cytochrome o ubiquinol oxidase/cytochrome c oxidase/quinol oxidase polypeptide	Mesalamine use	FALSE				0.0162818	0.0148547
M00156: Complex IV (Cytochrome c oxidase), cytochrome c oxidase, cbb3-type	Mesalamine use	TRUE	0.0087562	0.0279798	0.224369	0.0462644	0.0506139
M00156: Complex IV (Cytochrome c oxidase), cytochrome c oxidase, cbb3-type	Mesalamine use	FALSE				0.0380679	0.0366431
M00157: F-type ATPase, bacteria	Mesalamine use	TRUE	0.00356212	0.00233908	0.0395772	0.128997	0.12993
M00157: F-type ATPase, bacteria	Mesalamine use	FALSE				0.126223	0.127114
M00164: ATP synthase	Mesalamine use	TRUE	0.00356212	0.00233908	0.0391853	0.128997	0.12993
M00164: ATP synthase	Mesalamine use	FALSE				0.126223	0.127114
M00175: Nitrogen fixation, N2 => ammonia	Mesalamine use	TRUE	0.00383759	0.0310186	0.23965	0.0191945	0.0180649
M00175: Nitrogen fixation, N2 => ammonia	Mesalamine use	FALSE				0.016022	0.0145249
M00178: Ribosome, bacteria	Mesalamine use	TRUE	0.00332684	0.000176797	0.00490395	0.134366	0.134489
M00178: Ribosome, bacteria	Mesalamine use	FALSE				0.131088	0.132987
M00183: RNA polymerase, bacteria	Mesalamine use	TRUE	0.00268397	0.00204146	0.0359806	0.131868	0.132007
M00183: RNA polymerase, bacteria	Mesalamine use	FALSE				0.128778	0.130531
M00185: Sulfate transport system	Mesalamine use	TRUE	-0.00483322	0.0172972	0.167239	0.0839635	0.084857
M00185: Sulfate transport system	Mesalamine use	FALSE				0.0898163	0.0876039
M00198: sn-Glycerol 3-phosphate transport system	Mesalamine use	TRUE	-0.00438844	0.0124283	0.129807	0.0707001	0.0711114
M00198: sn-Glycerol 3-phosphate transport system	Mesalamine use	FALSE				0.0741828	0.0720899
M00219: AI-2 transport system	Mesalamine use	TRUE	-0.00920462	0.00105417	0.0209842	0.021944	0.0193221
M00219: AI-2 transport system	Mesalamine use	FALSE				0.0339042	0.0261202
M00225: Lysine/arginine/ornithine transport system	Mesalamine use	TRUE	-0.0117059	0.000868251	0.0181368	0.0360966	0.0351697
M00225: Lysine/arginine/ornithine transport system	Mesalamine use	FALSE				0.0503598	0.0425637
M00226: Histidine transport system	Mesalamine use	TRUE	-0.0116313	0.000922458	0.0190341	0.0361117	0.0351697
M00226: Histidine transport system	Mesalamine use	FALSE				0.0503377	0.0423824
M00229: Arginine transport system	Mesalamine use	TRUE	-0.013486	0.00191568	0.0341193	0.0311306	0.0263037
M00229: Arginine transport system	Mesalamine use	FALSE				0.0489478	0.0354149
M00260: DNA polymerase III complex, bacteria	Mesalamine use	TRUE	-0.0100083	0.0256789	0.217244	0.0581869	0.0607835
M00260: DNA polymerase III complex, bacteria	Mesalamine use	FALSE				0.0727802	0.0690777
M00277: PTS system, N-acetylgalactosamine-specific II component	Mesalamine use	TRUE	-0.00662133	0.0159591	0.15884	0.0271425	0.0242206
M00277: PTS system, N-acetylgalactosamine-specific II component	Mesalamine use	FALSE				0.0432849	0.0340077
M00331: Type II general secretion system	Mesalamine use	TRUE	-0.00703318	0.0106482	0.117757	0.0274199	0.0245407
M00331: Type II general secretion system	Mesalamine use	FALSE				0.0437289	0.0395923
M00345: Formaldehyde assimilation, ribulose monophosphate pathway	Mesalamine use	TRUE	0.00763849	0.00650356	0.0873335	0.0439298	0.0439888
M00345: Formaldehyde assimilation, ribulose monophosphate pathway	Mesalamine use	FALSE				0.0369764	0.0399979
M00348: Glutathione transport system	Mesalamine use	TRUE	-0.0102692	0.000864885	0.0182923	0.0334078	0.030947
M00348: Glutathione transport system	Mesalamine use	FALSE				0.0450379	0.0365286
M00121: Heme biosynthesis, glutamate => protoheme/siroheme	Pancolonic	TRUE	-0.00333662	0.0253594	0.215619	0.104735	0.105689
M00121: Heme biosynthesis, glutamate => protoheme/siroheme	Pancolonic	FALSE				0.107978	0.107711
M00166: Reductive pentose phosphate cycle, RuBP + CO2 => glyceraldehyde-3P	Pancolonic	TRUE	0.0124171	0.00821351	0.0985621	0.0380049	0.0341632
M00166: Reductive pentose phosphate cycle, RuBP + CO2 => glyceraldehyde-3P	Pancolonic	FALSE				0.0240615	0.0238966
M00237: Branched-chain amino acid transport system	Pancolonic	TRUE	0.0203774	0.0053489	0.0747962	0.149225	0.147928
M00237: Branched-chain amino acid transport system	Pancolonic	FALSE				0.144997	0.149371
Diversity	Steroids	TRUE	-2.20109	0.0301808	0.236416	77.3216	79.0111
Diversity	Steroids	FALSE				80.705	80.474
M00004: Pentose phosphate pathway (Pentose phosphate cycle)	Steroids	TRUE	0.00276669	0.0247749	0.212787	0.124345	0.122146
M00004: Pentose phosphate pathway (Pentose phosphate cycle)	Steroids	FALSE				0.119815	0.119549
M00006: Pentose phosphate pathway, oxidative phase, glucose 6P => ribulose 5P	Steroids	TRUE	0.00509838	0.0150315	0.154141	0.125065	0.121572
M00006: Pentose phosphate pathway, oxidative phase, glucose 6P => ribulose 5P	Steroids	FALSE				0.116912	0.116809
Diversity	Stool	TRUE	-3.95528	0.000166076	0.00468334	77.7224	78.696
Diversity	Stool	FALSE				82.534	83.2384
Evenness	Stool	TRUE	-0.00583549	0.00150681	0.0274143	0.846483	0.84902
Evenness	Stool	FALSE				0.853792	0.854209
M00001: Glycolysis (Embden-Meyerhof pathway), glucose => pyruvate	Stool	TRUE	0.00482717	5.50175e-06	0.000221642	0.126019	0.126136
M00001: Glycolysis (Embden-Meyerhof pathway), glucose => pyruvate	Stool	FALSE				0.120835	0.121453
M00002: Glycolysis, core module involving three-carbon compounds	Stool	TRUE	0.00402705	4.683162e-05	0.00146739	0.135602	0.13538
M00002: Glycolysis, core module involving three-carbon compounds	Stool	FALSE				0.131233	0.133068
M00004: Pentose phosphate pathway (Pentose phosphate cycle)	Stool	TRUE	0.0062873	5.128023e-07	2.551946e-05	0.124173	0.123187
M00004: Pentose phosphate pathway (Pentose phosphate cycle)	Stool	FALSE				0.11689	0.116986
M00006: Pentose phosphate pathway, oxidative phase, glucose 6P => ribulose 5P	Stool	TRUE	0.0100646	2.96691e-06	0.0001255	0.124864	0.122476
M00006: Pentose phosphate pathway, oxidative phase, glucose 6P => ribulose 5P	Stool	FALSE				0.111495	0.111426
M00008: Entner-Doudoroff pathway, glucose-6P => glyceraldehyde-3P + pyruvate	Stool	TRUE	-0.00515468	0.000622152	0.0136712	0.0928481	0.095001
M00008: Entner-Doudoroff pathway, glucose-6P => glyceraldehyde-3P + pyruvate	Stool	FALSE				0.0980831	0.100226
M00010: Citrate cycle, first carbon oxidation	Stool	TRUE	0.00539334	0.00143365	0.0266563	0.133049	0.132664
M00010: Citrate cycle, first carbon oxidation	Stool	FALSE				0.122981	0.12175
M00012: Glyoxylate cycle	Stool	TRUE	0.00396894	0.00442948	0.0651711	0.106861	0.106037
M00012: Glyoxylate cycle	Stool	FALSE				0.10122	0.102832
M00015: Proline biosynthesis, glutamate => proline	Stool	TRUE	0.00552416	2.439292e-07	1.289776e-05	0.126859	0.126588
M00015: Proline biosynthesis, glutamate => proline	Stool	FALSE				0.120562	0.120061
M00016: Lysine biosynthesis, aspartate => lysine	Stool	TRUE	0.00175427	0.0279062	0.224845	0.121794	0.120576
M00016: Lysine biosynthesis, aspartate => lysine	Stool	FALSE				0.119588	0.119053
M00018: Threonine biosynthesis, apartate => homoserine => threonine	Stool	TRUE	0.00549659	0.000360584	0.00859307	0.127333	0.125703
M00018: Threonine biosynthesis, apartate => homoserine => threonine	Stool	FALSE				0.121432	0.117326
M00019: Leucine biosynthesis, pyruvate => 2-oxoisovalerate => leucine	Stool	TRUE	0.00460006	0.000315056	0.00772573	0.131967	0.131301
M00019: Leucine biosynthesis, pyruvate => 2-oxoisovalerate => leucine	Stool	FALSE				0.12637	0.12615
M00022: Shikimate pathway, phosphoenolpyruvate + erythrose-4P => chorismate	Stool	TRUE	0.0053369	4.897622e-08	3.069177e-06	0.131873	0.131963
M00022: Shikimate pathway, phosphoenolpyruvate + erythrose-4P => chorismate	Stool	FALSE				0.125783	0.125757
M00024: Phenylalanine biosynthesis, chorismate => phenylalanine	Stool	TRUE	-0.0186774	2.899304e-14	9.811244e-12	0.069688	0.0733729
M00024: Phenylalanine biosynthesis, chorismate => phenylalanine	Stool	FALSE				0.0896243	0.0929295
M00025: Tyrosine biosynthesis, chorismate => tyrosine	Stool	TRUE	-0.0122437	1.197478e-06	5.33193e-05	0.0781722	0.082873
M00025: Tyrosine biosynthesis, chorismate => tyrosine	Stool	FALSE				0.0929161	0.0944274
M00027: GABA (gamma-Aminobutyrate) shunt	Stool	TRUE	0.0043144	0.00696716	0.0906803	0.0888177	0.0863701
M00027: GABA (gamma-Aminobutyrate) shunt	Stool	FALSE				0.0826248	0.0833451
M00028: Ornithine biosynthesis, glutamate => ornithine	Stool	TRUE	0.00253216	0.0103354	0.116583	0.0964904	0.0972529
M00028: Ornithine biosynthesis, glutamate => ornithine	Stool	FALSE				0.0915442	0.0944563
M00033: Ectoine biosynthesis	Stool	TRUE	0.0226588	1.597594e-10	3.003477e-08	0.0527339	0.0546094
M00033: Ectoine biosynthesis	Stool	FALSE				0.023618	0.021385
M00035: Methionine degradation	Stool	TRUE	0.0136237	3.004665e-07	1.540574e-05	0.101223	0.0988934
M00035: Methionine degradation	Stool	FALSE				0.0835459	0.0901596
M00045: Histidine degradation, histidine => N-formiminoglutamate => glutamate	Stool	TRUE	0.00316618	0.0190405	0.177014	0.0862224	0.0871024
M00045: Histidine degradation, histidine => N-formiminoglutamate => glutamate	Stool	FALSE				0.0791386	0.0792732
M00048: Inosine monophosphate biosynthesis, PRPP + glutamine => IMP	Stool	TRUE	0.00369189	0.00224513	0.0391625	0.130428	0.129668
M00048: Inosine monophosphate biosynthesis, PRPP + glutamine => IMP	Stool	FALSE				0.126477	0.128536
M00049: Adenine nucleotide biosynthesis, IMP => ADP/dADP,ATP/dATP	Stool	TRUE	-0.00288067	0.00543262	0.0753442	0.113714	0.114746
M00049: Adenine nucleotide biosynthesis, IMP => ADP/dADP,ATP/dATP	Stool	FALSE				0.116938	0.116511
M00053: Pyrimidine deoxyribonuleotide biosynthesis, CDP/CTP => dCDP/dCTP,dTDP/dTTP	Stool	TRUE	-0.00178084	0.00145475	0.0267547	0.11165	0.112201
M00053: Pyrimidine deoxyribonuleotide biosynthesis, CDP/CTP => dCDP/dCTP,dTDP/dTTP	Stool	FALSE				0.113369	0.113801
M00060: Lipopolysaccharide biosynthesis, KDO2-lipid A	Stool	TRUE	-0.0154913	1.529347e-05	0.000528093	0.0724709	0.080855
M00060: Lipopolysaccharide biosynthesis, KDO2-lipid A	Stool	FALSE				0.0943697	0.0994695
M00064: ADP-L-glycero-D-manno-heptose biosynthesis	Stool	TRUE	-0.0173233	6.664883e-06	0.000256295	0.0639318	0.0679314
M00064: ADP-L-glycero-D-manno-heptose biosynthesis	Stool	FALSE				0.0865461	0.0913897
M00087: beta-Oxidation	Stool	TRUE	0.00910993	2.169825e-05	0.000734269	0.0986085	0.0997272
M00087: beta-Oxidation	Stool	FALSE				0.0869979	0.0888514
M00096: C5 isoprenoid biosynthesis, non-mevalonate pathway	Stool	TRUE	0.00622463	2.77713e-16	1.566301e-13	0.114134	0.113085
M00096: C5 isoprenoid biosynthesis, non-mevalonate pathway	Stool	FALSE				0.107708	0.108367
M00097: beta-Carotene biosynthesis, GGAP => beta-carotene	Stool	TRUE	0.00972085	0.000272449	0.0069846	0.0338631	0.0374991
M00097: beta-Carotene biosynthesis, GGAP => beta-carotene	Stool	FALSE				0.0202626	0.0187432
M00115: NAD biosynthesis, aspartate => NAD	Stool	TRUE	0.00463964	0.000395685	0.0092986	0.114636	0.113622
M00115: NAD biosynthesis, aspartate => NAD	Stool	FALSE				0.108544	0.107457
M00117: Ubiquinone biosynthesis, prokaryotes, chorismate => ubiquinone	Stool	TRUE	-0.0175465	8.154945e-06	0.000293578	0.0652919	0.0740413
M00117: Ubiquinone biosynthesis, prokaryotes, chorismate => ubiquinone	Stool	FALSE				0.0859347	0.0930657
M00118: Glutathione biosynthesis, glutamate => glutathione	Stool	TRUE	-0.00840102	0.00390216	0.0594815	0.0833085	0.0877584
M00118: Glutathione biosynthesis, glutamate => glutathione	Stool	FALSE				0.09265	0.0979369
M00119: Pantothenate biosynthesis, valine/L-aspartate => pantothenate	Stool	TRUE	0.00396853	3.452664e-05	0.00110225	0.118763	0.118748
M00119: Pantothenate biosynthesis, valine/L-aspartate => pantothenate	Stool	FALSE				0.112407	0.112249
M00120: Coenzyme A biosynthesis, pantothenate => CoA	Stool	TRUE	0.00253984	0.011407	0.124521	0.119916	0.118839
M00120: Coenzyme A biosynthesis, pantothenate => CoA	Stool	FALSE				0.117298	0.115296
M00123: Biotin biosynthesis, pimeloyl-CoA => biotin	Stool	TRUE	-0.00549805	5.257212e-08	3.176858e-06	0.104536	0.104785
M00123: Biotin biosynthesis, pimeloyl-CoA => biotin	Stool	FALSE				0.109971	0.110109
M00124: Pyridoxal biosynthesis, erythrose-4P => pyridoxal-5P	Stool	TRUE	-0.0210302	1.449762e-07	7.912894e-06	0.0584444	0.0640341
M00124: Pyridoxal biosynthesis, erythrose-4P => pyridoxal-5P	Stool	FALSE				0.0803733	0.0845832
M00125: Riboflavin biosynthesis, GTP => riboflavin/FMN/FAD	Stool	TRUE	-0.00840149	0.000295764	0.00735931	0.0864344	0.088427
M00125: Riboflavin biosynthesis, GTP => riboflavin/FMN/FAD	Stool	FALSE				0.0970191	0.0985876
M00126: Tetrahydrofolate biosynthesis, GTP => THF	Stool	TRUE	0.00238275	0.000968818	0.0197499	0.111316	0.109979
M00126: Tetrahydrofolate biosynthesis, GTP => THF	Stool	FALSE				0.107281	0.107959
M00129: Ascorbate biosynthesis, animals, glucose-1P => ascorbate	Stool	TRUE	0.0145206	9.676271e-07	4.547848e-05	0.0339731	0.0385019
M00129: Ascorbate biosynthesis, animals, glucose-1P => ascorbate	Stool	FALSE				0.0152689	0.0098966
M00135: GABA biosynthesis, eukaryotes, putrescine => GABA	Stool	TRUE	0.0227829	3.590577e-11	7.59407e-09	0.0750797	0.0785128
M00135: GABA biosynthesis, eukaryotes, putrescine => GABA	Stool	FALSE				0.0441838	0.0494331
M00136: GABA biosynthesis, prokaryotes, putrescine => GABA	Stool	TRUE	-0.0219734	4.760897e-15	2.013859e-12	0.0125596	0.0104419
M00136: GABA biosynthesis, prokaryotes, putrescine => GABA	Stool	FALSE				0.0391667	0.0374416
M00144: Complex I (NADH dehydrogenase), NADH dehydrogenase I	Stool	TRUE	0.0040794	0.0154401	0.157377	0.102922	0.10359
M00144: Complex I (NADH dehydrogenase), NADH dehydrogenase I	Stool	FALSE				0.0966373	0.100337
M00149: Complex II (succinate dehydrogenase / fumarate reductase), succinate dehydrogenase	Stool	TRUE	0.00538931	0.00911206	0.104173	0.123955	0.122671
M00149: Complex II (succinate dehydrogenase / fumarate reductase), succinate dehydrogenase	Stool	FALSE				0.113325	0.112961
M00150: Complex II (succinate dehydrogenase / fumarate reductase), fumarate reductase	Stool	TRUE	-0.00934136	0.00728477	0.0906311	0.0533495	0.0523564
M00150: Complex II (succinate dehydrogenase / fumarate reductase), fumarate reductase	Stool	FALSE				0.0676743	0.0675198
M00170: C4-dicarboxylic acid cycle, phosphoenolpyruvate carboxykinase type	Stool	TRUE	-0.00749615	0.00781591	0.0958299	0.0785892	0.0839821
M00170: C4-dicarboxylic acid cycle, phosphoenolpyruvate carboxykinase type	Stool	FALSE				0.0917025	0.0921768
M00174: Methane oxidation, methylotroph, methane => CO2	Stool	TRUE	0.0124685	5.229289e-06	0.000215804	0.0357253	0.0361418
M00174: Methane oxidation, methylotroph, methane => CO2	Stool	FALSE				0.0192772	0.019609
M00178: Ribosome, bacteria	Stool	TRUE	0.00212273	0.021694	0.192179	0.13458	0.134385
M00178: Ribosome, bacteria	Stool	FALSE				0.13061	0.132947
M00183: RNA polymerase, bacteria	Stool	TRUE	0.00300237	0.000847625	0.0181542	0.132578	0.132307
M00183: RNA polymerase, bacteria	Stool	FALSE				0.1276	0.129569
M00185: Sulfate transport system	Stool	TRUE	-0.00655463	0.00226081	0.0390336	0.0819783	0.0839685
M00185: Sulfate transport system	Stool	FALSE				0.0929664	0.0950473
M00189: Molybdate transport system	Stool	TRUE	-0.00396264	0.00244478	0.0397747	0.100893	0.100497
M00189: Molybdate transport system	Stool	FALSE				0.106901	0.106335
M00193: Putative spermidine/putrescine transport system	Stool	TRUE	0.0105383	5.227197e-05	0.00160808	0.0881253	0.0902857
M00193: Putative spermidine/putrescine transport system	Stool	FALSE				0.0743921	0.0761624
M00194: Maltose/maltodextrin transport system	Stool	TRUE	-0.00723453	0.0142656	0.147179	0.0654605	0.0642751
M00194: Maltose/maltodextrin transport system	Stool	FALSE				0.0747947	0.0748933
M00201: alpha-Glucoside transport system	Stool	TRUE	0.0115857	0.000408539	0.00946914	0.0277825	0.0251944
M00201: alpha-Glucoside transport system	Stool	FALSE				0.0149841	0.00770821
M00202: Oligogalacturonide transport system	Stool	TRUE	-0.011216	1.258664e-09	1.521186e-07	0.00697139	0.00553643
M00202: Oligogalacturonide transport system	Stool	FALSE				0.0210137	0.0176097
M00206: Cellobiose transport system	Stool	TRUE	0.0241274	2.921361e-08	1.977177e-06	0.0457439	0.0470602
M00206: Cellobiose transport system	Stool	FALSE				0.0150437	0.00825731
M00207: Multiple sugar transport system	Stool	TRUE	0.0224874	7.213546e-09	6.423852e-07	0.104213	0.10611
M00207: Multiple sugar transport system	Stool	FALSE				0.0756628	0.0763092
M00219: AI-2 transport system	Stool	TRUE	-0.0147629	5.497488e-07	2.657643e-05	0.0186403	0.0171333
M00219: AI-2 transport system	Stool	FALSE				0.0392632	0.0315118
M00220: Rhamnose transport system	Stool	TRUE	-0.00290508	1.467074e-05	0.000517144	0.00311911	0.00201462
M00220: Rhamnose transport system	Stool	FALSE				0.00585691	0.0048167
M00222: Phosphate transport system	Stool	TRUE	0.00622804	0.00010837	0.00316141	0.133689	0.133292
M00222: Phosphate transport system	Stool	FALSE				0.124438	0.124271
M00225: Lysine/arginine/ornithine transport system	Stool	TRUE	-0.0218449	7.662224e-09	6.482242e-07	0.0319835	0.0330548
M00225: Lysine/arginine/ornithine transport system	Stool	FALSE				0.0569987	0.0515299
M00226: Histidine transport system	Stool	TRUE	-0.0218037	7.837538e-09	6.314816e-07	0.0319778	0.0330548
M00226: Histidine transport system	Stool	FALSE				0.0570045	0.0515299
M00229: Arginine transport system	Stool	TRUE	-0.0202562	8.060791e-06	0.000296497	0.0262561	0.0234902
M00229: Arginine transport system	Stool	FALSE				0.0568639	0.0518625
M00230: Glutamate/aspartate transport system	Stool	TRUE	-0.0304743	6.375415e-18	5.393601e-15	0.0354599	0.0353848
M00230: Glutamate/aspartate transport system	Stool	FALSE				0.0692337	0.0764034
M00231: Octopine/nopaline transport system	Stool	TRUE	-0.00606598	8.206492e-10	1.157115e-07	0.00603344	0.00508689
M00231: Octopine/nopaline transport system	Stool	FALSE				0.0126028	0.0138161
M00232: General L-amino acid transport system	Stool	TRUE	-0.00987163	0.00254231	0.0409675	0.0397768	0.0424191
M00232: General L-amino acid transport system	Stool	FALSE				0.0541012	0.0516264
M00233: Glutamate transport system	Stool	TRUE	0.0322507	8.786162e-10	1.143553e-07	0.0653804	0.0685101
M00233: Glutamate transport system	Stool	FALSE				0.0242292	0.0153705
M00237: Branched-chain amino acid transport system	Stool	TRUE	0.0282708	4.618334e-09	4.5966e-07	0.15384	0.154609
M00237: Branched-chain amino acid transport system	Stool	FALSE				0.133183	0.133895
M00239: Peptides/nickel transport system	Stool	TRUE	0.0198598	2.410603e-29	4.07874e-26	0.151838	0.15094
M00239: Peptides/nickel transport system	Stool	FALSE				0.131978	0.133262
M00245: Cobalt transport system	Stool	TRUE	0.012358	8.743445e-09	6.724504e-07	0.0797643	0.0784273
M00245: Cobalt transport system	Stool	FALSE				0.0673148	0.0704922
M00246: Nickel transport system	Stool	TRUE	0.0125796	1.302527e-09	1.46925e-07	0.0797671	0.0784273
M00246: Nickel transport system	Stool	FALSE				0.0677891	0.0704922
M00260: DNA polymerase III complex, bacteria	Stool	TRUE	-0.0166827	0.000459427	0.0103647	0.0536355	0.0574519
M00260: DNA polymerase III complex, bacteria	Stool	FALSE				0.080064	0.0847654
M00270: PTS system, trehalose-specific II component	Stool	TRUE	-0.0170809	6.945655e-06	0.000261157	0.0479225	0.049429
M00270: PTS system, trehalose-specific II component	Stool	FALSE				0.0644016	0.0691657
M00276: PTS system, mannose-specific II component	Stool	TRUE	-0.0180683	6.732102e-09	6.328176e-07	0.0479764	0.048868
M00276: PTS system, mannose-specific II component	Stool	FALSE				0.0698825	0.068289
M00277: PTS system, N-acetylgalactosamine-specific II component	Stool	TRUE	-0.0150602	5.57559e-06	0.000219393	0.0228376	0.0219377
M00277: PTS system, N-acetylgalactosamine-specific II component	Stool	FALSE				0.0502973	0.0469152
M00278: PTS system, sorbose-specific II component	Stool	TRUE	-0.00976657	5.499484e-10	9.305126e-08	0.00479348	0.00307207
M00278: PTS system, sorbose-specific II component	Stool	FALSE				0.0168364	0.0129954
M00287: PTS system, galactosamine-specific II component	Stool	TRUE	-0.0135176	1.434711e-09	1.517206e-07	0.00806577	0.00625486
M00287: PTS system, galactosamine-specific II component	Stool	FALSE				0.0258485	0.0211423
M00299: Spermidine/putrescine transport system	Stool	TRUE	-0.00567325	0.00424562	0.0635716	0.0786261	0.0794466
M00299: Spermidine/putrescine transport system	Stool	FALSE				0.0875855	0.0888402
M00300: Putrescine transport system	Stool	TRUE	-0.0234945	9.948617e-09	7.318721e-07	0.0455995	0.0506721
M00300: Putrescine transport system	Stool	FALSE				0.0701636	0.0727486
M00302: 2-Aminoethylphosphonate transport system	Stool	TRUE	0.00445012	0.0275425	0.222975	0.0171628	0.0172462
M00302: 2-Aminoethylphosphonate transport system	Stool	FALSE				0.0103142	0.00787389
M00307: Pyruvate oxidation, pyruvate => acetyl-CoA	Stool	TRUE	0.0112301	3.992495e-08	2.598193e-06	0.140532	0.139138
M00307: Pyruvate oxidation, pyruvate => acetyl-CoA	Stool	FALSE				0.126566	0.124366
M00310: Pyruvate:ferredoxin oxidoreductase	Stool	TRUE	0.00459673	0.0220967	0.194727	0.0172613	0.0160737
M00310: Pyruvate:ferredoxin oxidoreductase	Stool	FALSE				0.0099684	0.00563431
M00311: 2-oxoglutarate:ferredoxin oxidoreductase	Stool	TRUE	0.0133862	0.00378886	0.0588142	0.0470446	0.047816
M00311: 2-oxoglutarate:ferredoxin oxidoreductase	Stool	FALSE				0.0278201	0.0174581
M00317: Manganese/iron transport system	Stool	TRUE	-0.0194954	1.935452e-08	1.364494e-06	0.0221756	0.0204494
M00317: Manganese/iron transport system	Stool	FALSE				0.0487536	0.0419725
M00324: Dipeptide transport system	Stool	TRUE	-0.0210139	9.036207e-08	5.096421e-06	0.0388841	0.0415782
M00324: Dipeptide transport system	Stool	FALSE				0.0661262	0.0624529
M00326: RTX toxin transport system	Stool	TRUE	-0.00508551	3.381382e-11	8.173282e-09	0.00314107	0.00181272
M00326: RTX toxin transport system	Stool	FALSE				0.00852523	0.00781414
M00331: Type II general secretion system	Stool	TRUE	-0.02275	2.575679e-11	7.263415e-09	0.022568	0.0203511
M00331: Type II general secretion system	Stool	FALSE				0.0515333	0.048763
M00332: Type III secretion system	Stool	TRUE	-0.00939184	1.018929e-06	4.659537e-05	0.00954128	0.00790906
M00332: Type III secretion system	Stool	FALSE				0.0202148	0.0209606
M00342: Bacterial proteasome	Stool	TRUE	0.0206175	0.000425384	0.00972634	0.0488559	0.0551509
M00342: Bacterial proteasome	Stool	FALSE				0.0234977	0.013369
M00348: Glutathione transport system	Stool	TRUE	-0.0133411	3.131857e-05	0.00101906	0.0303884	0.0297869
M00348: Glutathione transport system	Stool	FALSE				0.0499726	0.0452581
M00349: Microcin C transport system	Stool	TRUE	-0.0230784	6.821024e-10	1.049197e-07	0.0486742	0.0552792
M00349: Microcin C transport system	Stool	FALSE				0.0755257	0.0805231
M00364: C10-C20 isoprenoid biosynthesis, bacteria	Stool	TRUE	0.00732284	1.53413e-06	6.655763e-05	0.0905807	0.0903756
M00364: C10-C20 isoprenoid biosynthesis, bacteria	Stool	FALSE				0.0822344	0.0846903
Richness	Stool	TRUE	-3.58288	0.00107542	0.0211582	137.278	142
Richness	Stool	FALSE				141.231	142
