# Supplementary material for: Dysfunction of the intestinal microbiome in inflammatory bowel disease and treatment
Source: Genome Biol. 2012 Sep 26;13(9):R79. doi: 10.1186/gb-2012-13-9-r79 (PMC3506950; doi:10.1186/gb-2012-13-9-r79)
Supplement: Additional file 13 — Gene Ontology terms significantly associated with IBD status or subject metadata using a boosted general linear model. A multivariate analysis was performed to associate each Gene Ontology term with a sparse selection of disease status and clinical metadata (selected through boosting; see Materials and methods). Each term and metadata in these associations is given with nominal P-values from the multivariate linear model and with Benjamini and Hochberg (BH) corrected false discovery rate (q-values) up to a threshold of 0.25. [file gb-2012-13-9-r79-S13.XLS]

## Sheet: Sheet1
Term	Variable	Value	Coefficient	P-value (nominal)	Q-value	Mean Term Abundance	Median Term Abundance
cation_homeostasis	Age		-1.734884e-05	0.0236378	0.225634	0.0464904	0.0464904
cation_transport	Age		1.104456e-05	0.00461414	0.0697873	0.045664	0.0454276
cellular_cation_homeostasis	Age		-1.734884e-05	0.0236378	0.22524	0.0464904	0.0464904
cellular_chemical_homeostasis	Age		-1.734884e-05	0.0236378	0.224848	0.0464904	0.0464904
cellular_homeostasis	Age		-1.25081e-05	0.0234654	0.224774	0.0493533	0.0494402
cellular_ion_homeostasis	Age		-1.734884e-05	0.0236378	0.224457	0.0464904	0.0464904
cellular_iron_ion_homeostasis	Age		-2.556933e-05	0.019695	0.19877	0.050696	0.0505141
histidine_biosynthetic_process	Age		1.271254e-05	0.0118593	0.138359	0.0525002	0.0526026
histidine_family_amino_acid_biosynthetic_process	Age		1.308652e-05	0.0103887	0.127181	0.0525002	0.0526026
ion_transport	Age		8.261815e-06	0.0148831	0.162849	0.04576	0.0455399
iron_ion_homeostasis	Age		-2.625398e-05	0.0164794	0.174714	0.050696	0.0505141
lipid_localization	Age		-3.942036e-05	0.015465	0.167206	0.0420278	0.0420278
lipid_transport	Age		-3.942036e-05	0.015465	0.166876	0.0420278	0.0420278
macromolecule_methylation	Age		-1.390235e-05	0.000918868	0.0212585	0.048682	0.0486508
methylation	Age		-1.390235e-05	0.000918868	0.0211688	0.048682	0.0486508
NADP_metabolic_process	Age		1.533851e-05	0.0102862	0.126778	0.0534087	0.0533797
NADPH_regeneration	Age		1.498054e-05	0.0196664	0.198849	0.0533893	0.0533773
RNA_methylation	Age		-1.252598e-05	0.0109008	0.130809	0.0507955	0.0507955
RNA_modification	Age		-1.305903e-05	0.00751842	0.0989171	0.0505502	0.0505137
rRNA_modification	Age		-1.362558e-05	0.018055	0.186353	0.0503289	0.0501988
tRNA_modification	Age		-2.120356e-05	0.0015042	0.03076	0.0506771	0.0505921
tRNA_processing	Age		-1.825659e-05	0.00279014	0.0480573	0.0507073	0.0506255
alcohol_catabolic_process	Antibiotics	TRUE	-0.00102365	0.00259466	0.0459962	0.052547	0.0529127
alcohol_catabolic_process	Antibiotics	FALSE				0.0531049	0.0530421
alcohol_metabolic_process	Antibiotics	TRUE	-0.000643474	0.0118623	0.138099	0.0498026	0.0498127
alcohol_metabolic_process	Antibiotics	FALSE				0.0502144	0.0498911
amide_biosynthetic_process	Antibiotics	TRUE	0.0021217	0.000432042	0.0114512	0.0434787	0.0430306
amide_biosynthetic_process	Antibiotics	FALSE				0.0426197	0.0422877
aspartate_family_amino_acid_catabolic_process	Antibiotics	TRUE	0.00104767	0.00317479	0.0523696	0.0465263	0.0462526
aspartate_family_amino_acid_catabolic_process	Antibiotics	FALSE				0.0457655	0.0455774
biotin_biosynthetic_process	Antibiotics	TRUE	0.0021217	0.000432042	0.0113959	0.0434787	0.0430306
biotin_biosynthetic_process	Antibiotics	FALSE				0.0426197	0.0422877
biotin_metabolic_process	Antibiotics	TRUE	0.0021217	0.000432042	0.0113411	0.0434787	0.0430306
biotin_metabolic_process	Antibiotics	FALSE				0.0426197	0.0422877
carbohydrate_catabolic_process	Antibiotics	TRUE	-0.000773007	0.0125055	0.142547	0.04903	0.0490444
carbohydrate_catabolic_process	Antibiotics	FALSE				0.049447	0.0494
cellular_amide_metabolic_process	Antibiotics	TRUE	0.00184122	0.000332175	0.00939728	0.0441912	0.0437494
cellular_amide_metabolic_process	Antibiotics	FALSE				0.0433596	0.0431808
cellular_amine_metabolic_process	Antibiotics	TRUE	-0.000283469	0.0155922	0.167916	0.0498293	0.0498404
cellular_amine_metabolic_process	Antibiotics	FALSE				0.0499654	0.0500001
cellular_amino_acid_metabolic_process	Antibiotics	TRUE	-0.00032087	0.0130107	0.147078	0.0501317	0.0501484
cellular_amino_acid_metabolic_process	Antibiotics	FALSE				0.0502991	0.0503284
cellular_biogenic_amine_catabolic_process	Antibiotics	TRUE	-0.000860943	0.00907432	0.115761	0.0273592	0.0275687
cellular_biogenic_amine_catabolic_process	Antibiotics	FALSE				0.0280145	0.0280278
cellular_carbohydrate_catabolic_process	Antibiotics	TRUE	-0.000992429	0.00316622	0.0523865	0.05138	0.0516337
cellular_carbohydrate_catabolic_process	Antibiotics	FALSE				0.0519568	0.0518919
cellular_carbohydrate_metabolic_process	Antibiotics	TRUE	-0.000539409	0.0133933	0.14924	0.0480987	0.0481057
cellular_carbohydrate_metabolic_process	Antibiotics	FALSE				0.0485665	0.0483613
cellular_metabolic_process	Antibiotics	TRUE	-0.000177312	0.0219187	0.217198	0.0498005	0.0498652
cellular_metabolic_process	Antibiotics	FALSE				0.0498949	0.0498843
cytokinetic_process	Antibiotics	TRUE	0.002263	0.000258382	0.00762578	0.0395229	0.039456
cytokinetic_process	Antibiotics	FALSE				0.0384035	0.0389886
disaccharide_transport	Antibiotics	TRUE	0.00487452	0.00124264	0.0270311	0.0313195	0.0293282
disaccharide_transport	Antibiotics	FALSE				0.029205	0.0284096
Diversity	Antibiotics	TRUE	5.53143	0.000561947	0.0142708	422.406	422.001
Diversity	Antibiotics	FALSE				419.836	420.125
DNA_catabolic_process	Antibiotics	TRUE	0.00155524	0.00208973	0.0397559	0.0484074	0.0487783
DNA_catabolic_process	Antibiotics	FALSE				0.0477059	0.0477849
drug_transmembrane_transport	Antibiotics	TRUE	0.00260112	0.00505354	0.0749792	0.0416918	0.0412544
drug_transmembrane_transport	Antibiotics	FALSE				0.0397166	0.0398878
establishment_or_maintenance_of_cell_polarity	Antibiotics	TRUE	0.00153834	0.00520955	0.0758511	0.0254381	0.0251441
establishment_or_maintenance_of_cell_polarity	Antibiotics	FALSE				0.0247574	0.0240308
Evenness	Antibiotics	TRUE	0.00131723	0.00103555	0.023461	0.993407	0.993489
Evenness	Antibiotics	FALSE				0.992769	0.993067
glucose_catabolic_process	Antibiotics	TRUE	-0.000659931	0.00965433	0.121458	0.0535904	0.0537277
glucose_catabolic_process	Antibiotics	FALSE				0.0540243	0.0541332
glucose_metabolic_process	Antibiotics	TRUE	-0.000680596	0.0111878	0.132794	0.0508463	0.0508075
glucose_metabolic_process	Antibiotics	FALSE				0.0513806	0.0513205
glycolysis	Antibiotics	TRUE	-0.000463576	0.0213943	0.213163	0.0541965	0.0542349
glycolysis	Antibiotics	FALSE				0.0546091	0.0546816
hexose_catabolic_process	Antibiotics	TRUE	-0.000802236	0.00525449	0.0758982	0.0531182	0.0532932
hexose_catabolic_process	Antibiotics	FALSE				0.0535584	0.0536675
hexose_metabolic_process	Antibiotics	TRUE	-0.000611472	0.0236668	0.224341	0.0494777	0.0493388
hexose_metabolic_process	Antibiotics	FALSE				0.0498915	0.0497337
histidine_biosynthetic_process	Antibiotics	TRUE	-0.000534269	0.0268425	0.24715	0.0522742	0.05233
histidine_biosynthetic_process	Antibiotics	FALSE				0.0525289	0.0526298
histidine_family_amino_acid_biosynthetic_process	Antibiotics	TRUE	-0.000542681	0.0250715	0.235612	0.0522742	0.05233
histidine_family_amino_acid_biosynthetic_process	Antibiotics	FALSE				0.0525289	0.0526298
histidine_family_amino_acid_metabolic_process	Antibiotics	TRUE	-0.000646717	0.0045286	0.069261	0.0498712	0.0498322
histidine_family_amino_acid_metabolic_process	Antibiotics	FALSE				0.0503815	0.0502416
histidine_metabolic_process	Antibiotics	TRUE	-0.000635201	0.00543685	0.077914	0.0498712	0.0498322
histidine_metabolic_process	Antibiotics	FALSE				0.0503815	0.0502416
monosaccharide_catabolic_process	Antibiotics	TRUE	-0.00100608	0.00155808	0.0316249	0.0529904	0.0534023
monosaccharide_catabolic_process	Antibiotics	FALSE				0.0534995	0.0534837
monosaccharide_metabolic_process	Antibiotics	TRUE	-0.00067425	0.0113226	0.133812	0.0496045	0.049665
monosaccharide_metabolic_process	Antibiotics	FALSE				0.050008	0.0498046
monosaccharide_transport	Antibiotics	TRUE	0.0024262	0.00437394	0.0674624	0.0381157	0.0368642
monosaccharide_transport	Antibiotics	FALSE				0.0369206	0.035707
monovalent_inorganic_cation_transport	Antibiotics	TRUE	0.000813842	0.00249133	0.045042	0.0452318	0.0450101
monovalent_inorganic_cation_transport	Antibiotics	FALSE				0.0449957	0.0448655
nucleoside_monophosphate_biosynthetic_process	Antibiotics	TRUE	-0.0016968	0.00340989	0.0552463	0.0552237	0.0553511
nucleoside_monophosphate_biosynthetic_process	Antibiotics	FALSE				0.056089	0.0562717
nucleoside_monophosphate_metabolic_process	Antibiotics	TRUE	-0.00153963	0.00513806	0.0754135	0.0548193	0.0549791
nucleoside_monophosphate_metabolic_process	Antibiotics	FALSE				0.05561	0.0558913
oligosaccharide_transport	Antibiotics	TRUE	0.00478176	0.00159385	0.0322312	0.0313195	0.0293282
oligosaccharide_transport	Antibiotics	FALSE				0.029205	0.0284096
organophosphate_metabolic_process	Antibiotics	TRUE	-0.00110157	0.000107777	0.00350277	0.0512677	0.0516117
organophosphate_metabolic_process	Antibiotics	FALSE				0.0517647	0.0517073
oxidoreduction_coenzyme_metabolic_process	Antibiotics	TRUE	-0.000605898	0.00273936	0.0474822	0.0506026	0.0506333
oxidoreduction_coenzyme_metabolic_process	Antibiotics	FALSE				0.0509287	0.050892
pentose_metabolic_process	Antibiotics	TRUE	-0.00207509	0.00105547	0.0234264	0.0466892	0.0471164
pentose_metabolic_process	Antibiotics	FALSE				0.0478919	0.0477323
polyamine_transport	Antibiotics	TRUE	0.00410247	5.489673e-05	0.00194634	0.0344767	0.0338698
polyamine_transport	Antibiotics	FALSE				0.0326696	0.0325122
potassium_ion_transport	Antibiotics	TRUE	0.00119144	0.00831114	0.107533	0.0404638	0.0395058
potassium_ion_transport	Antibiotics	FALSE				0.0400482	0.0394729
purine_nucleoside_monophosphate_biosynthetic_process	Antibiotics	TRUE	-0.00224562	0.000853651	0.0204427	0.0563917	0.0566133
purine_nucleoside_monophosphate_biosynthetic_process	Antibiotics	FALSE				0.0574411	0.0576809
purine_nucleoside_monophosphate_metabolic_process	Antibiotics	TRUE	-0.00224562	0.000853651	0.0203534	0.0563917	0.0566133
purine_nucleoside_monophosphate_metabolic_process	Antibiotics	FALSE				0.0574411	0.0576809
purine_ribonucleoside_monophosphate_biosynthetic_process	Antibiotics	TRUE	-0.00224562	0.000853651	0.0202649	0.0563917	0.0566133
purine_ribonucleoside_monophosphate_biosynthetic_process	Antibiotics	FALSE				0.0574411	0.0576809
purine_ribonucleoside_monophosphate_metabolic_process	Antibiotics	TRUE	-0.00224562	0.000853651	0.0201772	0.0563917	0.0566133
purine_ribonucleoside_monophosphate_metabolic_process	Antibiotics	FALSE				0.0574411	0.0576809
putrescine_transport	Antibiotics	TRUE	0.00410247	5.489673e-05	0.00193378	0.0344767	0.0338698
putrescine_transport	Antibiotics	FALSE				0.0326696	0.0325122
pyridine_nucleotide_metabolic_process	Antibiotics	TRUE	-0.000787013	0.00804765	0.104371	0.0517309	0.0517508
pyridine_nucleotide_metabolic_process	Antibiotics	FALSE				0.0521763	0.0521832
pyruvate_metabolic_process	Antibiotics	TRUE	-0.000695027	0.00855997	0.10997	0.0538771	0.0539645
pyruvate_metabolic_process	Antibiotics	FALSE				0.0542362	0.0542793
regulation_of_RNA_metabolic_process	Antibiotics	TRUE	0.00132366	0.0147909	0.162165	0.0390888	0.0382124
regulation_of_RNA_metabolic_process	Antibiotics	FALSE				0.0385288	0.0378684
regulation_of_transcription__DNA_dependent	Antibiotics	TRUE	0.00128355	0.0170232	0.179434	0.0392779	0.0384038
regulation_of_transcription__DNA_dependent	Antibiotics	FALSE				0.0387262	0.0380701
response_to_external_stimulus	Antibiotics	TRUE	0.0011015	0.0231564	0.223776	0.0457054	0.0454196
response_to_external_stimulus	Antibiotics	FALSE				0.0450236	0.0452228
response_to_toxin	Antibiotics	TRUE	0.00178495	7.567277e-05	0.00255045	0.0445927	0.0442777
response_to_toxin	Antibiotics	FALSE				0.0439735	0.044543
ribonucleoside_monophosphate_biosynthetic_process	Antibiotics	TRUE	-0.00182897	0.00296818	0.0492591	0.0556584	0.0557929
ribonucleoside_monophosphate_biosynthetic_process	Antibiotics	FALSE				0.0565902	0.0567279
ribonucleoside_monophosphate_metabolic_process	Antibiotics	TRUE	-0.00184193	0.00284228	0.0484964	0.0556584	0.0557929
ribonucleoside_monophosphate_metabolic_process	Antibiotics	FALSE				0.0565902	0.0567279
signal_transmission	Antibiotics	TRUE	0.0018614	0.00435188	0.0676959	0.0326626	0.0321144
signal_transmission	Antibiotics	FALSE				0.0315831	0.0313059
signaling	Antibiotics	TRUE	0.00162516	0.000358456	0.00993487	0.0351526	0.0343614
signaling	Antibiotics	FALSE				0.0346125	0.0339855
signaling_process	Antibiotics	TRUE	0.0018614	0.00435188	0.0675036	0.0326626	0.0321144
signaling_process	Antibiotics	FALSE				0.0315831	0.0313059
sulfur_compound_biosynthetic_process	Antibiotics	TRUE	0.00067827	0.0018563	0.036069	0.0462494	0.0459272
sulfur_compound_biosynthetic_process	Antibiotics	FALSE				0.0460283	0.0457051
transmembrane_transport	Antibiotics	TRUE	0.000725177	0.000852288	0.0205	0.0469826	0.0470058
transmembrane_transport	Antibiotics	FALSE				0.0464691	0.0465496
two_component_signal_transduction_system__phosphorelay_	Antibiotics	TRUE	0.00267891	0.00283295	0.0484888	0.0320168	0.0312872
two_component_signal_transduction_system__phosphorelay_	Antibiotics	FALSE				0.0306657	0.0303153
anion_transport	Disease	UC	0.000922241	0.0178941	0.185745	0.0459156	0.0457744
anion_transport	Disease	Healthy				0.0450306	0.0449938
anion_transport	Disease	CD	0.000857677	0.0170685	0.179564	0.0458906	0.0456787
arginine_biosynthetic_process	Disease	UC	-0.000836434	0.0013013	0.0276462	0.0505461	0.0504476
arginine_biosynthetic_process	Disease	Healthy				0.0513469	0.0508297
arginine_biosynthetic_process	Disease	CD	-0.000656813	0.0153518	0.166642	0.0503544	0.050385
arginine_metabolic_process	Disease	UC	-0.000886164	0.00296693	0.0493886	0.047238	0.0471596
arginine_metabolic_process	Disease	Healthy				0.0481502	0.0480609
arginine_metabolic_process	Disease	CD				0.0471905	0.0472319
carbohydrate_transport	Disease	UC				0.0351705	0.0343509
carbohydrate_transport	Disease	Healthy				0.0346561	0.0339839
carbohydrate_transport	Disease	CD	0.00252154	0.0238923	0.225306	0.0376855	0.0359929
cellular_biosynthetic_process	Disease	UC				0.0520066	0.0520269
cellular_biosynthetic_process	Disease	Healthy				0.0521048	0.0520852
cellular_biosynthetic_process	Disease	CD	-0.000376302	0.0247361	0.232861	0.0518953	0.0519904
cysteine_metabolic_process	Disease	UC	0.00165853	0.00734304	0.0975498	0.042217	0.0420612
cysteine_metabolic_process	Disease	Healthy				0.0404809	0.0409965
cysteine_metabolic_process	Disease	CD	0.00200151	0.000898393	0.0208733	0.0427763	0.0422627
diaminopimelate_metabolic_process	Disease	UC	-0.000800046	0.0131502	0.148042	0.0553824	0.0553433
diaminopimelate_metabolic_process	Disease	Healthy				0.0562785	0.0562221
diaminopimelate_metabolic_process	Disease	CD	-0.000850099	0.00746087	0.0988746	0.0552771	0.0553985
dicarboxylic_acid_metabolic_process	Disease	UC	-0.000633252	0.000415372	0.0111173	0.0528366	0.052883
dicarboxylic_acid_metabolic_process	Disease	Healthy				0.0534856	0.0533528
dicarboxylic_acid_metabolic_process	Disease	CD	-0.000621315	0.000553636	0.0141255	0.0526811	0.052836
glycolysis	Disease	UC	-0.00076764	0.0150452	0.164293	0.05449	0.0545627
glycolysis	Disease	Healthy				0.0549585	0.0549054
glycolysis	Disease	CD	-0.000798331	0.00481309	0.0719985	0.0545015	0.0545749
hydrogen_transport	Disease	UC	0.000834088	0.0238493	0.225289	0.0484659	0.0483961
hydrogen_transport	Disease	Healthy				0.0476191	0.0476622
hydrogen_transport	Disease	CD	0.000900898	0.0118658	0.137845	0.0486898	0.0487415
localization	Disease	UC	0.00107935	0.0184544	0.188338	0.0431881	0.0432129
localization	Disease	Healthy				0.0425982	0.0426055
localization	Disease	CD				0.0434702	0.0434906
lysine_biosynthetic_process_via_diaminopimelate	Disease	UC	-0.000800046	0.0131502	0.147737	0.0553824	0.0553433
lysine_biosynthetic_process_via_diaminopimelate	Disease	Healthy				0.0562785	0.0562221
lysine_biosynthetic_process_via_diaminopimelate	Disease	CD	-0.000850099	0.00746087	0.0986352	0.0552771	0.0553985
multi_organism_process	Disease	UC				0.0349209	0.0350162
multi_organism_process	Disease	Healthy				0.0345575	0.034626
multi_organism_process	Disease	CD	0.000523473	0.0171776	0.180365	0.0353618	0.0351741
NAD_biosynthetic_process	Disease	UC				0.0441649	0.0444114
NAD_biosynthetic_process	Disease	Healthy				0.0452316	0.0449558
NAD_biosynthetic_process	Disease	CD	-0.00136058	0.0104116	0.126609	0.0433544	0.0440052
nicotinamide_nucleotide_biosynthetic_process	Disease	UC				0.0441649	0.0444114
nicotinamide_nucleotide_biosynthetic_process	Disease	Healthy				0.0452316	0.0449558
nicotinamide_nucleotide_biosynthetic_process	Disease	CD	-0.00136058	0.0104116	0.126327	0.0433544	0.0440052
nicotinamide_nucleotide_metabolic_process	Disease	UC	-0.00081095	0.0267207	0.246444	0.0514655	0.0514929
nicotinamide_nucleotide_metabolic_process	Disease	Healthy				0.0521652	0.0520567
nicotinamide_nucleotide_metabolic_process	Disease	CD	-0.000840338	0.022296	0.21974	0.0511531	0.0511451
nucleobase__nucleoside_and_nucleotide_metabolic_process	Disease	UC	-0.000785886	0.00553249	0.0786651	0.0522365	0.052363
nucleobase__nucleoside_and_nucleotide_metabolic_process	Disease	Healthy				0.052735	0.0525828
nucleobase__nucleoside_and_nucleotide_metabolic_process	Disease	CD	-0.000733128	0.00509216	0.0749412	0.0521429	0.0523574
nucleoside_phosphate_metabolic_process	Disease	UC	-0.00091476	0.00259785	0.0459038	0.0529298	0.0531276
nucleoside_phosphate_metabolic_process	Disease	Healthy				0.053504	0.0533407
nucleoside_phosphate_metabolic_process	Disease	CD	-0.000834127	0.00522468	0.0756677	0.0527703	0.0530502
nucleotide_biosynthetic_process	Disease	UC	-0.00087107	0.0189632	0.193169	0.0535034	0.0536706
nucleotide_biosynthetic_process	Disease	Healthy				0.054094	0.0539798
nucleotide_biosynthetic_process	Disease	CD				0.0533167	0.0534882
nucleotide_metabolic_process	Disease	UC	-0.00091329	0.00488838	0.0727263	0.0529298	0.0531276
nucleotide_metabolic_process	Disease	Healthy				0.053504	0.0533407
nucleotide_metabolic_process	Disease	CD	-0.000841792	0.00505801	0.0748421	0.0527703	0.0530502
purine_nucleotide_biosynthetic_process	Disease	UC	-0.00137299	0.00339314	0.0551385	0.0545644	0.0549235
purine_nucleotide_biosynthetic_process	Disease	Healthy				0.0553332	0.0551167
purine_nucleotide_biosynthetic_process	Disease	CD	-0.00136333	0.00264163	0.0462285	0.0541524	0.054745
purine_nucleotide_metabolic_process	Disease	UC	-0.00130107	0.00515302	0.0754302	0.0543379	0.0546423
purine_nucleotide_metabolic_process	Disease	Healthy				0.0550453	0.0548249
purine_nucleotide_metabolic_process	Disease	CD	-0.0012779	0.00458699	0.0695693	0.0539542	0.0544525
purine_ribonucleotide_biosynthetic_process	Disease	UC	-0.00136371	0.00406079	0.0642664	0.0548056	0.0551872
purine_ribonucleotide_biosynthetic_process	Disease	Healthy				0.0556426	0.0554464
purine_ribonucleotide_biosynthetic_process	Disease	CD	-0.00136595	0.00288345	0.0488934	0.0544098	0.0550497
purine_ribonucleotide_metabolic_process	Disease	UC	-0.00136371	0.00406079	0.0640806	0.0548056	0.0551872
purine_ribonucleotide_metabolic_process	Disease	Healthy				0.0556426	0.0554464
purine_ribonucleotide_metabolic_process	Disease	CD	-0.00136595	0.00288345	0.048742	0.0544098	0.0550497
pyrimidine_nucleotide_metabolic_process	Disease	UC				0.0530424	0.0533749
pyrimidine_nucleotide_metabolic_process	Disease	Healthy				0.0535214	0.0536037
pyrimidine_nucleotide_metabolic_process	Disease	CD	-0.000871007	0.0183466	0.187589	0.0526707	0.0529305
pyrimidine_ribonucleotide_biosynthetic_process	Disease	UC				0.0533271	0.0538237
pyrimidine_ribonucleotide_biosynthetic_process	Disease	Healthy				0.0538483	0.0541752
pyrimidine_ribonucleotide_biosynthetic_process	Disease	CD	-0.00121758	0.00597932	0.0839257	0.0526128	0.0529263
pyrimidine_ribonucleotide_metabolic_process	Disease	UC				0.0533271	0.0538237
pyrimidine_ribonucleotide_metabolic_process	Disease	Healthy				0.0538483	0.0541752
pyrimidine_ribonucleotide_metabolic_process	Disease	CD	-0.00121758	0.00597932	0.0837105	0.0526128	0.0529263
ribonucleotide_biosynthetic_process	Disease	UC	-0.00126235	0.00416647	0.0655589	0.054457	0.0547658
ribonucleotide_biosynthetic_process	Disease	Healthy				0.0552424	0.055154
ribonucleotide_biosynthetic_process	Disease	CD	-0.00127881	0.00259963	0.045787	0.0540832	0.0544938
ribonucleotide_metabolic_process	Disease	UC	-0.00126235	0.00416647	0.0653705	0.054457	0.0547658
ribonucleotide_metabolic_process	Disease	Healthy				0.0552424	0.055154
ribonucleotide_metabolic_process	Disease	CD	-0.00127881	0.00259963	0.0456398	0.0540832	0.0544938
transmembrane_transport	Disease	UC	0.000665847	0.0167431	0.177166	0.0466133	0.0467485
transmembrane_transport	Disease	Healthy				0.0458106	0.0459508
transmembrane_transport	Disease	CD	0.00061445	0.0204315	0.205067	0.046661	0.0466771
tRNA_aminoacylation_for_mitochondrial_protein_translation	Disease	UC	-0.000909705	0.025355	0.237458	0.055347	0.0556743
tRNA_aminoacylation_for_mitochondrial_protein_translation	Disease	Healthy				0.0558983	0.0560543
tRNA_aminoacylation_for_mitochondrial_protein_translation	Disease	CD				0.055242	0.0556114
cytokinesis	Gender	TRUE	0.000393619	0.00521125	0.075674	0.049227	0.0493197
cytokinesis	Gender	FALSE				0.0488865	0.0488518
fatty_acid_biosynthetic_process	Gender	TRUE	0.000437771	0.0252983	0.237335	0.0515521	0.0516881
fatty_acid_biosynthetic_process	Gender	FALSE				0.0511516	0.0513752
fungal_type_cell_wall_organization	Gender	TRUE	0.00044709	0.0131122	0.147918	0.0439856	0.0440264
fungal_type_cell_wall_organization	Gender	FALSE				0.0435454	0.0435551
nucleobase_biosynthetic_process	Gender	TRUE	0.000415137	0.0204265	0.205394	0.0539582	0.0543098
nucleobase_biosynthetic_process	Gender	FALSE				0.0535482	0.0537938
pyrimidine_nucleotide_biosynthetic_process	Gender	TRUE	0.000441673	0.019139	0.194235	0.053472	0.0538533
pyrimidine_nucleotide_biosynthetic_process	Gender	FALSE				0.0530446	0.0534961
pyrimidine_nucleotide_metabolic_process	Gender	TRUE	0.000389939	0.0176173	0.184273	0.0530757	0.0533749
pyrimidine_nucleotide_metabolic_process	Gender	FALSE				0.0527008	0.0530006
acetyl_CoA_metabolic_process	Ileal involved	TRUE	-0.00183013	0.00178269	0.0350126	0.0479197	0.0487618
acetyl_CoA_metabolic_process	Ileal involved	FALSE				0.0510979	0.0509803
alcohol_metabolic_process	Ileal involved	TRUE	0.000872648	0.00561898	0.0792755	0.0500668	0.0494489
alcohol_metabolic_process	Ileal involved	FALSE				0.0501912	0.0499811
amine_biosynthetic_process	Ileal involved	TRUE	-0.000661507	0.000340949	0.00954656	0.0500054	0.049927
amine_biosynthetic_process	Ileal involved	FALSE				0.0510209	0.0510974
arginine_biosynthetic_process	Ileal involved	TRUE	-0.000893451	7.892816e-05	0.00264385	0.0497695	0.049604
arginine_biosynthetic_process	Ileal involved	FALSE				0.0507188	0.0505261
arginine_metabolic_process	Ileal involved	TRUE	-0.00086908	0.00244393	0.0443318	0.0465003	0.0467864
arginine_metabolic_process	Ileal involved	FALSE				0.0475279	0.0473906
aromatic_amino_acid_family_catabolic_process	Ileal involved	TRUE	-0.00233512	0.00149906	0.0310033	0.0251958	0.0255285
aromatic_amino_acid_family_catabolic_process	Ileal involved	FALSE				0.02966	0.0302574
aromatic_compound_catabolic_process	Ileal involved	TRUE	-0.00233512	0.00149906	0.0308863	0.0251958	0.0255285
aromatic_compound_catabolic_process	Ileal involved	FALSE				0.02966	0.0302574
autophagy	Ileal involved	TRUE	0.00108828	8.531298e-05	0.00282308	0.0358732	0.0358908
autophagy	Ileal involved	FALSE				0.0341005	0.0342939
biological_process	Ileal involved	TRUE	0.000373295	0.0237922	0.225139	0.045996	0.0460155
biological_process	Ileal involved	FALSE				0.0449193	0.044806
branched_chain_family_amino_acid_catabolic_process	Ileal involved	TRUE	-0.00343037	1.551325e-06	8.555793e-05	0.0332286	0.033462
branched_chain_family_amino_acid_catabolic_process	Ileal involved	FALSE				0.0389034	0.0394279
carbohydrate_metabolic_process	Ileal involved	TRUE	0.000581343	7.186108e-05	0.00245226	0.0481697	0.0481311
carbohydrate_metabolic_process	Ileal involved	FALSE				0.0474913	0.0474047
carbohydrate_transport	Ileal involved	TRUE	0.00286659	0.00135698	0.028279	0.0411432	0.0420981
carbohydrate_transport	Ileal involved	FALSE				0.0352944	0.034527
carboxylic_acid_biosynthetic_process	Ileal involved	TRUE	-0.000447462	0.00193996	0.0374282	0.0504399	0.0504162
carboxylic_acid_biosynthetic_process	Ileal involved	FALSE				0.0513779	0.0514411
carboxylic_acid_catabolic_process	Ileal involved	TRUE	-0.00292787	3.869234e-05	0.00145697	0.0398174	0.0411989
carboxylic_acid_catabolic_process	Ileal involved	FALSE				0.0455908	0.0452888
carboxylic_acid_metabolic_process	Ileal involved	TRUE	-0.000571787	0.00241643	0.0441261	0.0498118	0.0495531
carboxylic_acid_metabolic_process	Ileal involved	FALSE				0.0513164	0.051192
cation_transport	Ileal involved	TRUE	0.000519249	0.0079864	0.103823	0.0465808	0.0464006
cation_transport	Ileal involved	FALSE				0.0454544	0.0452884
cellular_aldehyde_metabolic_process	Ileal involved	TRUE	-0.00177555	0.0048386	0.0721824	0.0480539	0.0484107
cellular_aldehyde_metabolic_process	Ileal involved	FALSE				0.0523667	0.0516908
cellular_amino_acid_and_derivative_metabolic_process	Ileal involved	TRUE	-0.000291251	0.0147755	0.162322	0.0493757	0.0491717
cellular_amino_acid_and_derivative_metabolic_process	Ileal involved	FALSE				0.0501147	0.0501605
cellular_amino_acid_biosynthetic_process	Ileal involved	TRUE	-0.000671015	0.000407774	0.011022	0.0502174	0.0501001
cellular_amino_acid_biosynthetic_process	Ileal involved	FALSE				0.0512709	0.0513756
cellular_amino_acid_derivative_biosynthetic_process	Ileal involved	TRUE	-0.000520023	0.00517187	0.0755037	0.0494515	0.0492258
cellular_amino_acid_derivative_biosynthetic_process	Ileal involved	FALSE				0.0501385	0.050157
cellular_amino_acid_derivative_metabolic_process	Ileal involved	TRUE	-0.000523651	0.00656589	0.0896244	0.0475158	0.0477487
cellular_amino_acid_derivative_metabolic_process	Ileal involved	FALSE				0.0485875	0.0485276
cellular_aromatic_compound_metabolic_process	Ileal involved	TRUE	-0.00093247	3.808195e-06	0.000180806	0.0489154	0.0490684
cellular_aromatic_compound_metabolic_process	Ileal involved	FALSE				0.0503458	0.0502172
cellular_biogenic_amine_biosynthetic_process	Ileal involved	TRUE	-0.00110337	0.00201814	0.0386634	0.0474192	0.0479517
cellular_biogenic_amine_biosynthetic_process	Ileal involved	FALSE				0.048981	0.0490533
cellular_carbohydrate_biosynthetic_process	Ileal involved	TRUE	0.00100967	0.000722401	0.0176875	0.049867	0.0495419
cellular_carbohydrate_biosynthetic_process	Ileal involved	FALSE				0.0477876	0.0474461
cellular_carbohydrate_metabolic_process	Ileal involved	TRUE	0.000657882	0.00994736	0.124001	0.0488316	0.0484997
cellular_carbohydrate_metabolic_process	Ileal involved	FALSE				0.0484411	0.0482225
cellular_glucan_metabolic_process	Ileal involved	TRUE	0.0013907	0.0181407	0.186531	0.047441	0.0473787
cellular_glucan_metabolic_process	Ileal involved	FALSE				0.0467808	0.0467319
cellular_iron_ion_homeostasis	Ileal involved	TRUE	-0.00196452	0.000404701	0.0109934	0.0477678	0.0481985
cellular_iron_ion_homeostasis	Ileal involved	FALSE				0.0513657	0.050928
cellular_ketone_metabolic_process	Ileal involved	TRUE	-0.000602318	0.00115178	0.0254604	0.0494781	0.0493688
cellular_ketone_metabolic_process	Ileal involved	FALSE				0.0509621	0.0508181
cellular_lipid_catabolic_process	Ileal involved	TRUE	-0.00560894	5.501337e-05	0.00192547	0.0392315	0.041127
cellular_lipid_catabolic_process	Ileal involved	FALSE				0.0513979	0.0503191
cellular_lipid_metabolic_process	Ileal involved	TRUE	-0.00117088	0.000661197	0.0163354	0.0475697	0.0480792
cellular_lipid_metabolic_process	Ileal involved	FALSE				0.0504539	0.0504489
cellular_polysaccharide_metabolic_process	Ileal involved	TRUE	0.00140911	0.000650518	0.0161447	0.0472857	0.047368
cellular_polysaccharide_metabolic_process	Ileal involved	FALSE				0.0446491	0.0442547
chromatin_assembly	Ileal involved	TRUE	-0.004504	1.60129e-05	0.000677755	0.0123154	0.0117451
chromatin_assembly	Ileal involved	FALSE				0.0203251	0.0211916
cytokinesis	Ileal involved	TRUE	-0.000546691	0.0254173	0.237634	0.0484528	0.0484145
cytokinesis	Ileal involved	FALSE				0.0492194	0.0492427
disaccharide_transport	Ileal involved	TRUE	0.00428573	0.00790993	0.103321	0.0365882	0.0370927
disaccharide_transport	Ileal involved	FALSE				0.0278088	0.0274249
energy_reserve_metabolic_process	Ileal involved	TRUE	0.00212725	0.000580291	0.0146685	0.0462553	0.0461699
energy_reserve_metabolic_process	Ileal involved	FALSE				0.0449254	0.045006
establishment_of_protein_localization	Ileal involved	TRUE	0.00146094	0.00226577	0.0423668	0.0445288	0.0441047
establishment_of_protein_localization	Ileal involved	FALSE				0.0410467	0.0412338
fatty_acid_catabolic_process	Ileal involved	TRUE	-0.00673053	0.00288463	0.0483132	0.0409553	0.0416887
fatty_acid_catabolic_process	Ileal involved	FALSE				0.0581061	0.0581809
fatty_acid_metabolic_process	Ileal involved	TRUE	-0.00272961	0.0017088	0.0338046	0.0477013	0.0479061
fatty_acid_metabolic_process	Ileal involved	FALSE				0.0556036	0.0556469
folic_acid_and_derivative_biosynthetic_process	Ileal involved	TRUE	-0.000884239	0.00024032	0.0072897	0.05121	0.0511587
folic_acid_and_derivative_biosynthetic_process	Ileal involved	FALSE				0.0529045	0.0529503
glucan_metabolic_process	Ileal involved	TRUE	0.0013907	0.0181407	0.186181	0.047441	0.0473787
glucan_metabolic_process	Ileal involved	FALSE				0.0467808	0.0467319
glucose_transport	Ileal involved	TRUE	0.00380206	0.0140704	0.154888	0.0307629	0.0323749
glucose_transport	Ileal involved	FALSE				0.0218045	0.0210546
glutamate_biosynthetic_process	Ileal involved	TRUE	-0.00278531	1.598626e-06	8.728501e-05	0.0410693	0.0403447
glutamate_biosynthetic_process	Ileal involved	FALSE				0.0458309	0.0458568
glutamate_metabolic_process	Ileal involved	TRUE	-0.00246169	5.332455e-06	0.000246739	0.0419234	0.0421511
glutamate_metabolic_process	Ileal involved	FALSE				0.0460089	0.0458568
glutamine_family_amino_acid_biosynthetic_process	Ileal involved	TRUE	-0.00146765	4.762551e-08	3.562127e-06	0.0481893	0.0481975
glutamine_family_amino_acid_biosynthetic_process	Ileal involved	FALSE				0.0503991	0.0504002
glutamine_family_amino_acid_metabolic_process	Ileal involved	TRUE	-0.00113507	1.025624e-06	5.894637e-05	0.0480811	0.0479421
glutamine_family_amino_acid_metabolic_process	Ileal involved	FALSE				0.0500381	0.0500326
glycogen_metabolic_process	Ileal involved	TRUE	0.0013907	0.0181407	0.185831	0.047441	0.0473787
glycogen_metabolic_process	Ileal involved	FALSE				0.0467808	0.0467319
glycolysis	Ileal involved	TRUE	0.000718297	0.0038592	0.0612535	0.0545652	0.0545627
glycolysis	Ileal involved	FALSE				0.0545621	0.0546652
heterocycle_biosynthetic_process	Ileal involved	TRUE	-0.000442478	0.00647559	0.0890598	0.047495	0.0477938
heterocycle_biosynthetic_process	Ileal involved	FALSE				0.0473741	0.0472735
hexose_transport	Ileal involved	TRUE	0.00327177	0.00169311	0.0337386	0.0399976	0.0412285
hexose_transport	Ileal involved	FALSE				0.0334636	0.0321812
indolalkylamine_biosynthetic_process	Ileal involved	TRUE	-0.000939349	0.00729511	0.0971495	0.0492826	0.0495386
indolalkylamine_biosynthetic_process	Ileal involved	FALSE				0.0505485	0.0506661
indole_derivative_biosynthetic_process	Ileal involved	TRUE	-0.000916941	0.0105731	0.127437	0.0492826	0.0495386
indole_derivative_biosynthetic_process	Ileal involved	FALSE				0.0505485	0.0506661
ion_transport	Ileal involved	TRUE	0.000413105	0.0154033	0.166869	0.0466681	0.0466245
ion_transport	Ileal involved	FALSE				0.0455523	0.0453992
iron_ion_homeostasis	Ileal involved	TRUE	-0.00189933	0.000623727	0.0156218	0.0477678	0.0481985
iron_ion_homeostasis	Ileal involved	FALSE				0.0513657	0.050928
lipid_catabolic_process	Ileal involved	TRUE	-0.00537526	7.257873e-05	0.00246137	0.0386966	0.0408706
lipid_catabolic_process	Ileal involved	FALSE				0.0502813	0.0491318
lipid_metabolic_process	Ileal involved	TRUE	-0.00116429	0.000870593	0.0204889	0.0474997	0.0480409
lipid_metabolic_process	Ileal involved	FALSE				0.0504484	0.0503544
monocarboxylic_acid_metabolic_process	Ileal involved	TRUE	-0.00145786	0.00129068	0.0276357	0.049076	0.0491063
monocarboxylic_acid_metabolic_process	Ileal involved	FALSE				0.0531004	0.0527984
monosaccharide_transport	Ileal involved	TRUE	0.00216095	0.0177173	0.184964	0.0405373	0.0412879
monosaccharide_transport	Ileal involved	FALSE				0.0362587	0.0355722
multi_organism_process	Ileal involved	TRUE	0.000630449	0.00131094	0.0277432	0.0359571	0.0357961
multi_organism_process	Ileal involved	FALSE				0.0349058	0.0349611
nucleobase__nucleoside__nucleotide_and_nucleic_acid_catabolic_process	Ileal involved	TRUE	0.001249	0.0021797	0.0410384	0.0470767	0.0472309
nucleobase__nucleoside__nucleotide_and_nucleic_acid_catabolic_process	Ileal involved	FALSE				0.045377	0.0453872
nucleobase__nucleoside_and_nucleotide_catabolic_process	Ileal involved	TRUE	0.00144418	0.000730973	0.0178175	0.0470767	0.0472309
nucleobase__nucleoside_and_nucleotide_catabolic_process	Ileal involved	FALSE				0.045377	0.0453872
oligosaccharide_metabolic_process	Ileal involved	TRUE	0.00110203	0.00645268	0.0889687	0.0420526	0.0423519
oligosaccharide_metabolic_process	Ileal involved	FALSE				0.0395381	0.0388036
oligosaccharide_transport	Ileal involved	TRUE	0.00461377	0.00420028	0.0657121	0.0365882	0.0370927
oligosaccharide_transport	Ileal involved	FALSE				0.0278088	0.0274249
organic_acid_biosynthetic_process	Ileal involved	TRUE	-0.000447462	0.00193996	0.0372964	0.0504399	0.0504162
organic_acid_biosynthetic_process	Ileal involved	FALSE				0.0513779	0.0514411
organic_acid_catabolic_process	Ileal involved	TRUE	-0.00290977	3.783827e-05	0.00144473	0.0395164	0.0409395
organic_acid_catabolic_process	Ileal involved	FALSE				0.0452072	0.0449068
organic_acid_metabolic_process	Ileal involved	TRUE	-0.000564591	0.00256425	0.0459042	0.0498381	0.0495575
organic_acid_metabolic_process	Ileal involved	FALSE				0.0513176	0.051204
organic_anion_transport	Ileal involved	TRUE	0.00227449	0.00383918	0.0611135	0.0379134	0.0380843
organic_anion_transport	Ileal involved	FALSE				0.0321949	0.0315315
oxidative_phosphorylation	Ileal involved	TRUE	-0.000863956	0.0230548	0.223586	0.0476501	0.0483734
oxidative_phosphorylation	Ileal involved	FALSE				0.0482004	0.0482835
oxoacid_metabolic_process	Ileal involved	TRUE	-0.000571787	0.00241643	0.043979	0.0498118	0.0495531
oxoacid_metabolic_process	Ileal involved	FALSE				0.0513164	0.051192
pathogenesis	Ileal involved	TRUE	0.000501623	0.00531312	0.0765425	0.0325639	0.0325499
pathogenesis	Ileal involved	FALSE				0.0318421	0.0319687
phosphate_metabolic_process	Ileal involved	TRUE	-0.000705609	0.00689755	0.0936832	0.0475735	0.0477992
phosphate_metabolic_process	Ileal involved	FALSE				0.0488466	0.0489224
phosphoenolpyruvate_dependent_sugar_phosphotransferase_system	Ileal involved	TRUE	0.004718	1.681465e-06	9.089902e-05	0.0427141	0.0428104
phosphoenolpyruvate_dependent_sugar_phosphotransferase_system	Ileal involved	FALSE				0.0344232	0.0338721
phospholipid_metabolic_process	Ileal involved	TRUE	-0.000878947	0.000409958	0.0110265	0.0492515	0.0493176
phospholipid_metabolic_process	Ileal involved	FALSE				0.0507286	0.0506883
polysaccharide_biosynthetic_process	Ileal involved	TRUE	0.00100902	0.000872025	0.0204346	0.0495858	0.0491869
polysaccharide_biosynthetic_process	Ileal involved	FALSE				0.0476288	0.0476547
polysaccharide_catabolic_process	Ileal involved	TRUE	0.00361229	1.981237e-05	0.00081335	0.0423062	0.0438759
polysaccharide_catabolic_process	Ileal involved	FALSE				0.0352678	0.0346926
polysaccharide_metabolic_process	Ileal involved	TRUE	0.00121903	6.034914e-05	0.00209877	0.048645	0.0485384
polysaccharide_metabolic_process	Ileal involved	FALSE				0.0463889	0.0463651
protein_amino_acid_dephosphorylation	Ileal involved	TRUE	-0.00290939	0.00104417	0.0234616	0.0349839	0.0348213
protein_amino_acid_dephosphorylation	Ileal involved	FALSE				0.0414813	0.0420944
protein_localization	Ileal involved	TRUE	0.00134626	0.0027573	0.0476419	0.0448419	0.0444119
protein_localization	Ileal involved	FALSE				0.0416542	0.0417833
protein_transport	Ileal involved	TRUE	0.00154521	0.00102421	0.0233009	0.0452147	0.0445803
protein_transport	Ileal involved	FALSE				0.0417647	0.041953
proteolysis	Ileal involved	TRUE	0.00109914	0.0132966	0.148769	0.0435297	0.0438662
proteolysis	Ileal involved	FALSE				0.0408251	0.0408734
pyrimidine_ribonucleotide_biosynthetic_process	Ileal involved	TRUE	-0.00121881	0.00104797	0.0234505	0.0515582	0.0511077
pyrimidine_ribonucleotide_biosynthetic_process	Ileal involved	FALSE				0.0533555	0.0536712
pyrimidine_ribonucleotide_metabolic_process	Ileal involved	TRUE	-0.00121881	0.00104797	0.0233548	0.0515582	0.0511077
pyrimidine_ribonucleotide_metabolic_process	Ileal involved	FALSE				0.0533555	0.0536712
pyruvate_metabolic_process	Ileal involved	TRUE	0.000907925	0.00379983	0.0608418	0.0540583	0.0538813
pyruvate_metabolic_process	Ileal involved	FALSE				0.0542272	0.0542878
regulation_of_anatomical_structure_morphogenesis	Ileal involved	TRUE	0.0025547	0.0179709	0.186188	0.0494017	0.0488418
regulation_of_anatomical_structure_morphogenesis	Ileal involved	FALSE				0.0429193	0.044126
regulation_of_cell_morphogenesis	Ileal involved	TRUE	0.00385184	0.003715	0.0596586	0.0500275	0.0489151
regulation_of_cell_morphogenesis	Ileal involved	FALSE				0.0408738	0.0426176
regulation_of_developmental_process	Ileal involved	TRUE	0.0025547	0.0179709	0.185836	0.0494017	0.0488418
regulation_of_developmental_process	Ileal involved	FALSE				0.0429193	0.044126
reproduction	Ileal involved	TRUE	-0.0015036	0.01608	0.171143	0.0251049	0.0245279
reproduction	Ileal involved	FALSE				0.0283038	0.0283663
response_to_chemical_stimulus	Ileal involved	TRUE	-0.00065051	0.0259653	0.240697	0.0449336	0.0453331
response_to_chemical_stimulus	Ileal involved	FALSE				0.0454245	0.0453672
secondary_metabolic_process	Ileal involved	TRUE	0.00102066	0.00925533	0.117795	0.0485574	0.0486045
secondary_metabolic_process	Ileal involved	FALSE				0.047224	0.0472665
sulfur_amino_acid_metabolic_process	Ileal involved	TRUE	0.000507399	0.00289632	0.0483606	0.0467249	0.0467296
sulfur_amino_acid_metabolic_process	Ileal involved	FALSE				0.0455345	0.0452915
thiamin_biosynthetic_process	Ileal involved	TRUE	-0.000765608	0.0134178	0.149208	0.0460233	0.0464333
thiamin_biosynthetic_process	Ileal involved	FALSE				0.0460677	0.0459125
tryptophan_biosynthetic_process	Ileal involved	TRUE	-0.000916941	0.0105731	0.127156	0.0492826	0.0495386
tryptophan_biosynthetic_process	Ileal involved	FALSE				0.0505485	0.0506661
vitamin_biosynthetic_process	Ileal involved	TRUE	-0.000714592	0.0159049	0.170946	0.0458734	0.0462024
vitamin_biosynthetic_process	Ileal involved	FALSE				0.0457812	0.0455783
vitamin_metabolic_process	Ileal involved	TRUE	-0.000714592	0.0159049	0.17061	0.0458734	0.0462024
vitamin_metabolic_process	Ileal involved	FALSE				0.0457812	0.0455783
diaminopimelate_metabolic_process	Immunosuppressed	TRUE	-0.000564254	0.0137342	0.152107	0.0548943	0.0549952
diaminopimelate_metabolic_process	Immunosuppressed	FALSE				0.0556272	0.0556022
lysine_biosynthetic_process_via_diaminopimelate	Immunosuppressed	TRUE	-0.000564254	0.0137342	0.151799	0.0548943	0.0549952
lysine_biosynthetic_process_via_diaminopimelate	Immunosuppressed	FALSE				0.0556272	0.0556022
NADP_metabolic_process	Immunosuppressed	TRUE	-0.000634611	0.0169774	0.179297	0.052978	0.0530368
NADP_metabolic_process	Immunosuppressed	FALSE				0.0535564	0.0534804
response_to_antibiotic	Immunosuppressed	TRUE	0.000975062	0.0105533	0.12748	0.0455207	0.045976
response_to_antibiotic	Immunosuppressed	FALSE				0.0448776	0.0450022
thiamin_and_derivative_biosynthetic_process	Immunosuppressed	TRUE	0.00051834	0.0109011	0.130527	0.0466934	0.0468231
thiamin_and_derivative_biosynthetic_process	Immunosuppressed	FALSE				0.0459892	0.0458879
thiamin_biosynthetic_process	Immunosuppressed	TRUE	0.000619424	0.00554779	0.0786777	0.0464415	0.0466875
thiamin_biosynthetic_process	Immunosuppressed	FALSE				0.0459283	0.0458618
thiamin_metabolic_process	Immunosuppressed	TRUE	0.00051834	0.0109011	0.130241	0.0466934	0.0468231
thiamin_metabolic_process	Immunosuppressed	FALSE				0.0459892	0.0458879
threonine_metabolic_process	Immunosuppressed	TRUE	-0.000595373	0.0216966	0.215388	0.051171	0.0510114
threonine_metabolic_process	Immunosuppressed	FALSE				0.0518793	0.0518775
acetyl_CoA_catabolic_process	Mesalamine use	TRUE	0.00102821	0.00978019	0.122477	0.050636	0.0506772
acetyl_CoA_catabolic_process	Mesalamine use	FALSE				0.049397	0.049585
acetyl_CoA_metabolic_process	Mesalamine use	TRUE	0.00114491	0.00429502	0.0670023	0.0513753	0.0513486
acetyl_CoA_metabolic_process	Mesalamine use	FALSE				0.0493679	0.0496307
aerobic_respiration	Mesalamine use	TRUE	0.000737301	0.0177994	0.185467	0.0495277	0.0494368
aerobic_respiration	Mesalamine use	FALSE				0.0485756	0.0487691
amino_acid_activation	Mesalamine use	TRUE	0.000570004	0.00633449	0.0882303	0.054591	0.054706
amino_acid_activation	Mesalamine use	FALSE				0.0540928	0.0544447
anion_transport	Mesalamine use	TRUE	-0.000461156	0.0222009	0.219198	0.0455904	0.045348
anion_transport	Mesalamine use	FALSE				0.0460154	0.0459166
autophagy	Mesalamine use	TRUE	-0.000454334	0.0151696	0.165321	0.0340333	0.0341802
autophagy	Mesalamine use	FALSE				0.0349507	0.0350696
biosynthetic_process	Mesalamine use	TRUE	0.000353018	0.00025884	0.00759819	0.0519927	0.0520333
biosynthetic_process	Mesalamine use	FALSE				0.0517	0.051869
branched_chain_family_amino_acid_catabolic_process	Mesalamine use	TRUE	0.0017805	0.000227868	0.00698966	0.0392476	0.0398447
branched_chain_family_amino_acid_catabolic_process	Mesalamine use	FALSE				0.0360123	0.037345
carbohydrate_metabolic_process	Mesalamine use	TRUE	-0.000266052	0.0152143	0.165478	0.0474669	0.0472764
carbohydrate_metabolic_process	Mesalamine use	FALSE				0.0478151	0.0476919
carbohydrate_transport	Mesalamine use	TRUE	-0.00158163	0.0111454	0.132869	0.0352884	0.0346657
carbohydrate_transport	Mesalamine use	FALSE				0.0378172	0.0359697
cell_redox_homeostasis	Mesalamine use	TRUE	0.000948294	0.0119128	0.137514	0.0543423	0.0545061
cell_redox_homeostasis	Mesalamine use	FALSE				0.0532647	0.053883
cellular_amine_metabolic_process	Mesalamine use	TRUE	0.000231622	0.0111505	0.132639	0.0500473	0.0500149
cellular_amine_metabolic_process	Mesalamine use	FALSE				0.0498229	0.0497935
cellular_amino_acid_and_derivative_metabolic_process	Mesalamine use	TRUE	0.000174357	0.0224158	0.220523	0.050155	0.0501886
cellular_amino_acid_and_derivative_metabolic_process	Mesalamine use	FALSE				0.0497442	0.049781
cellular_amino_acid_derivative_biosynthetic_process	Mesalamine use	TRUE	0.000281636	0.0197286	0.198741	0.0501332	0.0501522
cellular_amino_acid_derivative_biosynthetic_process	Mesalamine use	FALSE				0.04985	0.0500427
cellular_amino_acid_metabolic_process	Mesalamine use	TRUE	0.000247275	0.013888	0.153189	0.0503812	0.0503338
cellular_amino_acid_metabolic_process	Mesalamine use	FALSE				0.050148	0.0501323
cellular_biosynthetic_process	Mesalamine use	TRUE	0.000381261	5.132196e-05	0.00185575	0.0520914	0.0520857
cellular_biosynthetic_process	Mesalamine use	FALSE				0.0517852	0.0519588
cellular_homeostasis	Mesalamine use	TRUE	0.000585811	0.00693861	0.0940069	0.0497775	0.049723
cellular_homeostasis	Mesalamine use	FALSE				0.0487975	0.0487246
cellular_ketone_metabolic_process	Mesalamine use	TRUE	0.000280201	0.0260598	0.240755	0.051017	0.050872
cellular_ketone_metabolic_process	Mesalamine use	FALSE				0.0502522	0.0500828
cellular_metabolic_process	Mesalamine use	TRUE	0.000246456	5.174828e-05	0.00185885	0.049972	0.0499562
cellular_metabolic_process	Mesalamine use	FALSE				0.0497694	0.0498245
cellular_nitrogen_compound_metabolic_process	Mesalamine use	TRUE	0.000229548	0.000951384	0.0218259	0.0500236	0.0499748
cellular_nitrogen_compound_metabolic_process	Mesalamine use	FALSE				0.049889	0.0499303
cellular_polysaccharide_biosynthetic_process	Mesalamine use	TRUE	-0.000760941	0.0234533	0.225052	0.0435135	0.0434134
cellular_polysaccharide_biosynthetic_process	Mesalamine use	FALSE				0.0453228	0.0457371
cellular_polysaccharide_metabolic_process	Mesalamine use	TRUE	-0.000909459	0.000583215	0.0146745	0.0444402	0.0441348
cellular_polysaccharide_metabolic_process	Mesalamine use	FALSE				0.0460565	0.0457548
cellular_process	Mesalamine use	TRUE	0.000121735	0.00049722	0.0129277	0.0489034	0.0488831
cellular_process	Mesalamine use	FALSE				0.0488313	0.0488271
cellular_response_to_nutrient_levels	Mesalamine use	TRUE	-0.00101697	0.0047342	0.0710131	0.0484424	0.0486729
cellular_response_to_nutrient_levels	Mesalamine use	FALSE				0.0492858	0.04942
cellular_response_to_starvation	Mesalamine use	TRUE	-0.00102546	0.00343807	0.0553743	0.0502676	0.0506806
cellular_response_to_starvation	Mesalamine use	FALSE				0.0510096	0.0512873
coenzyme_biosynthetic_process	Mesalamine use	TRUE	0.000267055	0.0128825	0.146234	0.0492168	0.0491356
coenzyme_biosynthetic_process	Mesalamine use	FALSE				0.048693	0.0488249
coenzyme_catabolic_process	Mesalamine use	TRUE	0.00093999	0.00944047	0.119872	0.0501207	0.0500372
coenzyme_catabolic_process	Mesalamine use	FALSE				0.049011	0.0491806
coenzyme_metabolic_process	Mesalamine use	TRUE	0.000370148	0.00749023	0.0987843	0.0497194	0.0495922
coenzyme_metabolic_process	Mesalamine use	FALSE				0.0490146	0.0490724
cofactor_biosynthetic_process	Mesalamine use	TRUE	0.000246086	0.0103479	0.126965	0.0479206	0.0478424
cofactor_biosynthetic_process	Mesalamine use	FALSE				0.0476396	0.0476332
cofactor_catabolic_process	Mesalamine use	TRUE	0.00093999	0.00944047	0.119594	0.0501207	0.0500372
cofactor_catabolic_process	Mesalamine use	FALSE				0.049011	0.0491806
cofactor_transport	Mesalamine use	TRUE	-0.00343263	0.011229	0.132994	0.0276381	0.0292903
cofactor_transport	Mesalamine use	FALSE				0.0324411	0.0324162
dephosphorylation	Mesalamine use	TRUE	0.00122016	0.0130076	0.147347	0.0465026	0.0467396
dephosphorylation	Mesalamine use	FALSE				0.0434515	0.0445183
Diversity	Mesalamine use	TRUE	-4.19365	0.00076686	0.0186091	418.055	419.901
Diversity	Mesalamine use	FALSE				422.838	421.936
DNA_catabolic_process	Mesalamine use	TRUE	-0.001192	0.00240759	0.0441121	0.047144	0.0469047
DNA_catabolic_process	Mesalamine use	FALSE				0.0486244	0.0486261
DNA_conformation_change	Mesalamine use	TRUE	0.000775421	0.0103893	0.126902	0.0474459	0.0475219
DNA_conformation_change	Mesalamine use	FALSE				0.0466527	0.0466784
DNA_duplex_unwinding	Mesalamine use	TRUE	0.000774829	0.0268939	0.247207	0.052388	0.0524973
DNA_duplex_unwinding	Mesalamine use	FALSE				0.0513921	0.0515765
DNA_mediated_transformation	Mesalamine use	TRUE	0.000934106	0.0227741	0.223645	0.0398407	0.0401583
DNA_mediated_transformation	Mesalamine use	FALSE				0.0387869	0.0395751
DNA_metabolic_process	Mesalamine use	TRUE	0.000483904	0.00125782	0.0272527	0.051712	0.0516514
DNA_metabolic_process	Mesalamine use	FALSE				0.0514506	0.0515344
DNA_recombination	Mesalamine use	TRUE	0.0006181	0.00038596	0.0105367	0.0523704	0.0522063
DNA_recombination	Mesalamine use	FALSE				0.0518779	0.052115
energy_reserve_metabolic_process	Mesalamine use	TRUE	-0.00122729	0.00206309	0.0393862	0.0447187	0.0447978
energy_reserve_metabolic_process	Mesalamine use	FALSE				0.0457681	0.0455667
establishment_of_competence_for_transformation	Mesalamine use	TRUE	0.00119541	0.0134287	0.149026	0.0376471	0.0377962
establishment_of_competence_for_transformation	Mesalamine use	FALSE				0.0364197	0.0371158
establishment_or_maintenance_of_cell_polarity	Mesalamine use	TRUE	-0.000940855	0.0272403	0.249969	0.0242948	0.0238721
establishment_or_maintenance_of_cell_polarity	Mesalamine use	FALSE				0.0255404	0.024437
Evenness	Mesalamine use	TRUE	-0.00100384	0.00129986	0.0277235	0.992351	0.992923
Evenness	Mesalamine use	FALSE				0.993483	0.9935
folic_acid_and_derivative_biosynthetic_process	Mesalamine use	TRUE	0.000362631	0.0259422	0.240892	0.0529596	0.0530957
folic_acid_and_derivative_biosynthetic_process	Mesalamine use	FALSE				0.0521037	0.0522154
folic_acid_and_derivative_metabolic_process	Mesalamine use	TRUE	0.000358459	0.0220024	0.217632	0.0509557	0.0510661
folic_acid_and_derivative_metabolic_process	Mesalamine use	FALSE				0.0507414	0.0507309
genetic_transfer	Mesalamine use	TRUE	0.000934106	0.0227741	0.223244	0.0398407	0.0401583
genetic_transfer	Mesalamine use	FALSE				0.0387869	0.0395751
glutamate_biosynthetic_process	Mesalamine use	TRUE	0.00142454	0.000284609	0.00830996	0.0461046	0.0461896
glutamate_biosynthetic_process	Mesalamine use	FALSE				0.0434248	0.0435401
glutamate_metabolic_process	Mesalamine use	TRUE	0.00118599	0.00118096	0.0257921	0.0462223	0.0461896
glutamate_metabolic_process	Mesalamine use	FALSE				0.0439725	0.0439635
heme_biosynthetic_process	Mesalamine use	TRUE	0.00109612	0.0100538	0.125043	0.0397737	0.0399712
heme_biosynthetic_process	Mesalamine use	FALSE				0.0385756	0.039255
heme_metabolic_process	Mesalamine use	TRUE	0.00110763	0.00956369	0.120595	0.0397737	0.0399712
heme_metabolic_process	Mesalamine use	FALSE				0.0385756	0.039255
inorganic_anion_transport	Mesalamine use	TRUE	-0.000495135	0.0192979	0.195485	0.0471927	0.0472383
inorganic_anion_transport	Mesalamine use	FALSE				0.0476229	0.0475222
ion_transmembrane_transport	Mesalamine use	TRUE	0.000781634	0.0104923	0.127024	0.0536124	0.0536973
ion_transmembrane_transport	Mesalamine use	FALSE				0.0527862	0.0530354
localization	Mesalamine use	TRUE	-0.000658161	0.00848221	0.109228	0.0428319	0.0431035
localization	Mesalamine use	FALSE				0.0437561	0.0438195
macromolecule_biosynthetic_process	Mesalamine use	TRUE	0.000482887	0.00435312	0.0673315	0.0534841	0.0535421
macromolecule_biosynthetic_process	Mesalamine use	FALSE				0.053163	0.0533451
macromolecule_metabolic_process	Mesalamine use	TRUE	0.000289502	0.00470655	0.0707928	0.0509384	0.0509001
macromolecule_metabolic_process	Mesalamine use	FALSE				0.0508366	0.050836
metabolic_process	Mesalamine use	TRUE	0.000119329	0.00438367	0.067422	0.0489939	0.0489693
metabolic_process	Mesalamine use	FALSE				0.048865	0.0488263
mitochondrial_translation	Mesalamine use	TRUE	0.000454794	0.0213667	0.213276	0.0547041	0.0547953
mitochondrial_translation	Mesalamine use	FALSE				0.0544145	0.0545787
monosaccharide_transport	Mesalamine use	TRUE	-0.00144647	0.023127	0.223889	0.0361823	0.0355437
monosaccharide_transport	Mesalamine use	FALSE				0.0381985	0.0368696
nitrogen_compound_metabolic_process	Mesalamine use	TRUE	0.000202745	0.0015988	0.0322119	0.0499078	0.0498814
nitrogen_compound_metabolic_process	Mesalamine use	FALSE				0.0497959	0.049806
nucleobase__nucleoside__nucleotide_and_nucleic_acid_metabolic_process	Mesalamine use	TRUE	0.000386283	0.00236215	0.0435722	0.0516931	0.0516616
nucleobase__nucleoside__nucleotide_and_nucleic_acid_metabolic_process	Mesalamine use	FALSE				0.0514757	0.051599
nucleobase__nucleoside_and_nucleotide_interconversion	Mesalamine use	TRUE	0.000515071	0.00701168	0.0947618	0.0527532	0.0528394
nucleobase__nucleoside_and_nucleotide_interconversion	Mesalamine use	FALSE				0.0525103	0.052648
nucleobase__nucleoside_and_nucleotide_metabolic_process	Mesalamine use	TRUE	0.000412863	0.00661945	0.0901302	0.0523994	0.052467
nucleobase__nucleoside_and_nucleotide_metabolic_process	Mesalamine use	FALSE				0.0520653	0.0522548
nucleoside_phosphate_metabolic_process	Mesalamine use	TRUE	0.000481382	0.0055928	0.0791105	0.0531239	0.0532375
nucleoside_phosphate_metabolic_process	Mesalamine use	FALSE				0.0526697	0.0529273
nucleotide_biosynthetic_process	Mesalamine use	TRUE	0.000582951	0.00327424	0.0538474	0.0537017	0.0537399
nucleotide_biosynthetic_process	Mesalamine use	FALSE				0.0532085	0.0534882
nucleotide_metabolic_process	Mesalamine use	TRUE	0.000485528	0.00534734	0.0768328	0.0531239	0.0532375
nucleotide_metabolic_process	Mesalamine use	FALSE				0.0526697	0.0529273
oligosaccharide_biosynthetic_process	Mesalamine use	TRUE	-0.00088966	0.010093	0.124678	0.0411069	0.0407212
oligosaccharide_biosynthetic_process	Mesalamine use	FALSE				0.0429667	0.0423585
oligosaccharide_metabolic_process	Mesalamine use	TRUE	-0.000868277	0.00174627	0.034421	0.0393095	0.0387752
oligosaccharide_metabolic_process	Mesalamine use	FALSE				0.0409189	0.0403824
one_carbon_metabolic_process	Mesalamine use	TRUE	0.000576656	0.000117959	0.003811	0.0509526	0.0509212
one_carbon_metabolic_process	Mesalamine use	FALSE				0.0505325	0.0506129
pantothenate_biosynthetic_process	Mesalamine use	TRUE	0.000416717	0.0124944	0.143018	0.0510476	0.0510579
pantothenate_biosynthetic_process	Mesalamine use	FALSE				0.0508967	0.0509823
pantothenate_metabolic_process	Mesalamine use	TRUE	0.000416717	0.0124944	0.142719	0.0510476	0.0510579
pantothenate_metabolic_process	Mesalamine use	FALSE				0.0508967	0.0509823
polyamine_metabolic_process	Mesalamine use	TRUE	-0.00165075	0.0160713	0.171386	0.0329862	0.0337993
polyamine_metabolic_process	Mesalamine use	FALSE				0.0349493	0.0347438
polysaccharide_catabolic_process	Mesalamine use	TRUE	-0.00171258	0.0014182	0.0294425	0.0349569	0.0346039
polysaccharide_catabolic_process	Mesalamine use	FALSE				0.0387016	0.0367375
polysaccharide_metabolic_process	Mesalamine use	TRUE	-0.000498883	0.00950571	0.120142	0.046314	0.0462179
polysaccharide_metabolic_process	Mesalamine use	FALSE				0.0474571	0.0474195
primary_metabolic_process	Mesalamine use	TRUE	0.000190221	0.00279965	0.0480694	0.0504959	0.0505045
primary_metabolic_process	Mesalamine use	FALSE				0.0502299	0.0503634
protein_amino_acid_dephosphorylation	Mesalamine use	TRUE	0.00160267	0.00463046	0.0698407	0.0418217	0.0425446
protein_amino_acid_dephosphorylation	Mesalamine use	FALSE				0.0382416	0.0398819
protein_metabolic_process	Mesalamine use	TRUE	0.000351798	0.000643341	0.0160395	0.0518405	0.0518387
protein_metabolic_process	Mesalamine use	FALSE				0.0515529	0.051716
purine_base_biosynthetic_process	Mesalamine use	TRUE	0.000596553	0.00969932	0.121743	0.0509241	0.0507506
purine_base_biosynthetic_process	Mesalamine use	FALSE				0.050394	0.0504588
purine_nucleotide_biosynthetic_process	Mesalamine use	TRUE	0.000812513	0.00237704	0.0436991	0.0548153	0.0550117
purine_nucleotide_biosynthetic_process	Mesalamine use	FALSE				0.0539904	0.0545102
purine_nucleotide_metabolic_process	Mesalamine use	TRUE	0.000795116	0.00253248	0.0454846	0.0545825	0.0547668
purine_nucleotide_metabolic_process	Mesalamine use	FALSE				0.053786	0.0542566
purine_ribonucleotide_biosynthetic_process	Mesalamine use	TRUE	0.000748773	0.00546141	0.078061	0.055064	0.0553185
purine_ribonucleotide_biosynthetic_process	Mesalamine use	FALSE				0.0542644	0.054836
purine_ribonucleotide_metabolic_process	Mesalamine use	TRUE	0.000748773	0.00546141	0.0778572	0.055064	0.0553185
purine_ribonucleotide_metabolic_process	Mesalamine use	FALSE				0.0542644	0.054836
pyrimidine_ribonucleotide_biosynthetic_process	Mesalamine use	TRUE	0.000689989	0.00729422	0.0976138	0.0533202	0.0536618
pyrimidine_ribonucleotide_biosynthetic_process	Mesalamine use	FALSE				0.0526289	0.0529807
pyrimidine_ribonucleotide_metabolic_process	Mesalamine use	TRUE	0.000689989	0.00729422	0.0973752	0.0533202	0.0536618
pyrimidine_ribonucleotide_metabolic_process	Mesalamine use	FALSE				0.0526289	0.0529807
regulation_of_transcription__DNA_dependent	Mesalamine use	TRUE	-0.000931437	0.0260181	0.240778	0.0383257	0.0379483
regulation_of_transcription__DNA_dependent	Mesalamine use	FALSE				0.0393942	0.038657
response_to_starvation	Mesalamine use	TRUE	-0.00112491	0.000963808	0.0220184	0.0502676	0.0506806
response_to_starvation	Mesalamine use	FALSE				0.0510096	0.0512873
ribonucleoside_triphosphate_metabolic_process	Mesalamine use	TRUE	0.000681531	0.0181362	0.186838	0.0543593	0.0546299
ribonucleoside_triphosphate_metabolic_process	Mesalamine use	FALSE				0.0536081	0.0540344
ribonucleotide_biosynthetic_process	Mesalamine use	TRUE	0.000672171	0.00715326	0.0961989	0.0546647	0.0549035
ribonucleotide_biosynthetic_process	Mesalamine use	FALSE				0.0539848	0.0544493
ribonucleotide_metabolic_process	Mesalamine use	TRUE	0.000672171	0.00715326	0.0959626	0.0546647	0.0549035
ribonucleotide_metabolic_process	Mesalamine use	FALSE				0.0539848	0.0544493
ribosome_assembly	Mesalamine use	TRUE	0.000593326	0.0121871	0.140383	0.0540444	0.0541394
ribosome_assembly	Mesalamine use	FALSE				0.0537456	0.053915
RNA_methylation	Mesalamine use	TRUE	0.000448227	0.0114315	0.134228	0.0509657	0.0508794
RNA_methylation	Mesalamine use	FALSE				0.0505725	0.0506833
sodium_ion_transport	Mesalamine use	TRUE	-0.00148991	0.00286248	0.0486888	0.0336377	0.0333792
sodium_ion_transport	Mesalamine use	FALSE				0.0352551	0.0339921
translation	Mesalamine use	TRUE	0.000501523	0.0104079	0.126846	0.0544997	0.0545614
translation	Mesalamine use	FALSE				0.0541658	0.0543551
tricarboxylic_acid_cycle	Mesalamine use	TRUE	0.00102821	0.00978019	0.122196	0.050636	0.0506772
tricarboxylic_acid_cycle	Mesalamine use	FALSE				0.049397	0.049585
tRNA_aminoacylation	Mesalamine use	TRUE	0.000570004	0.00633449	0.0880058	0.054591	0.054706
tRNA_aminoacylation	Mesalamine use	FALSE				0.0540928	0.0544447
tRNA_aminoacylation_for_mitochondrial_protein_translation	Mesalamine use	TRUE	0.000526588	0.0124134	0.142389	0.0556286	0.0558333
tRNA_aminoacylation_for_mitochondrial_protein_translation	Mesalamine use	FALSE				0.055041	0.0554565
tRNA_aminoacylation_for_protein_translation	Mesalamine use	TRUE	0.000570004	0.00633449	0.0877825	0.054591	0.054706
tRNA_aminoacylation_for_protein_translation	Mesalamine use	FALSE				0.0540928	0.0544447
tRNA_metabolic_process	Mesalamine use	TRUE	0.000416887	0.0160851	0.170865	0.0531673	0.0530964
tRNA_metabolic_process	Mesalamine use	FALSE				0.0529305	0.0530648
anion_transport	Pancolonic	TRUE	0.00100533	0.00843588	0.108889	0.0469399	0.0470041
anion_transport	Pancolonic	FALSE				0.0456699	0.0455272
nucleobase__nucleoside__nucleotide_and_nucleic_acid_catabolic_process	Pancolonic	TRUE	-0.00163772	0.00273227	0.0475101	0.0439879	0.0446359
nucleobase__nucleoside__nucleotide_and_nucleic_acid_catabolic_process	Pancolonic	FALSE				0.0458462	0.0456934
nucleobase__nucleoside_and_nucleotide_catabolic_process	Pancolonic	TRUE	-0.00151949	0.00615763	0.0859863	0.0439879	0.0446359
nucleobase__nucleoside_and_nucleotide_catabolic_process	Pancolonic	FALSE				0.0458462	0.0456934
response_to_nutrient_levels	Smoker	TRUE	-0.000671351	0.0231918	0.223723	0.0497749	0.0499139
response_to_nutrient_levels	Smoker	FALSE				0.0503998	0.0503766
acetyl_CoA_catabolic_process	Steroids	TRUE	0.000949803	0.0256248	0.238756	0.0509367	0.0508997
acetyl_CoA_catabolic_process	Steroids	FALSE				0.0497372	0.0497716
aerobic_respiration	Steroids	TRUE	0.000756048	0.0205171	0.205548	0.0497831	0.0496395
aerobic_respiration	Steroids	FALSE				0.0488281	0.0489684
coenzyme_catabolic_process	Steroids	TRUE	0.00100488	0.00773649	0.101541	0.050456	0.0503856
coenzyme_catabolic_process	Steroids	FALSE				0.0492869	0.0493416
coenzyme_metabolic_process	Steroids	TRUE	0.000395312	0.0175271	0.183681	0.0499124	0.0496544
coenzyme_metabolic_process	Steroids	FALSE				0.0491963	0.0491866
cofactor_catabolic_process	Steroids	TRUE	0.00100488	0.00773649	0.101298	0.050456	0.0503856
cofactor_catabolic_process	Steroids	FALSE				0.0492869	0.0493416
cofactor_metabolic_process	Steroids	TRUE	0.000367056	0.0113544	0.13361	0.0485833	0.0483434
cofactor_metabolic_process	Steroids	FALSE				0.0481313	0.0482131
fermentation	Steroids	TRUE	0.000659449	0.0133158	0.148679	0.0463883	0.046152
fermentation	Steroids	FALSE				0.0452554	0.0451404
NADP_metabolic_process	Steroids	TRUE	0.000660843	0.00796796	0.103831	0.0537718	0.0538209
NADP_metabolic_process	Steroids	FALSE				0.0532547	0.0532957
NADPH_regeneration	Steroids	TRUE	0.000681705	0.01145	0.134157	0.053762	0.0538209
NADPH_regeneration	Steroids	FALSE				0.053231	0.0532786
oxidation_reduction	Steroids	TRUE	0.000575765	0.0255711	0.238664	0.0489112	0.048754
oxidation_reduction	Steroids	FALSE				0.0479236	0.0477888
pteridine_and_derivative_biosynthetic_process	Steroids	TRUE	0.000434092	0.0118817	0.137737	0.0472526	0.0471983
pteridine_and_derivative_biosynthetic_process	Steroids	FALSE				0.0469414	0.0469738
pteridine_and_derivative_metabolic_process	Steroids	TRUE	0.000434092	0.0118817	0.137446	0.0472526	0.0471983
pteridine_and_derivative_metabolic_process	Steroids	FALSE				0.0469414	0.0469738
riboflavin_and_derivative_biosynthetic_process	Steroids	TRUE	-0.000584649	0.0100737	0.125005	0.0510793	0.0513334
riboflavin_and_derivative_biosynthetic_process	Steroids	FALSE				0.0517195	0.0516194
riboflavin_and_derivative_metabolic_process	Steroids	TRUE	-0.000584649	0.0100737	0.124722	0.0510793	0.0513334
riboflavin_and_derivative_metabolic_process	Steroids	FALSE				0.0517195	0.0516194
tricarboxylic_acid_cycle	Steroids	TRUE	0.000949803	0.0256248	0.238349	0.0509367	0.0508997
tricarboxylic_acid_cycle	Steroids	FALSE				0.0497372	0.0497716
alcohol_biosynthetic_process	Stool	TRUE	-0.000711443	0.00022828	0.00696319	0.0492041	0.0490823
alcohol_biosynthetic_process	Stool	FALSE				0.0500972	0.0498826
alcohol_catabolic_process	Stool	TRUE	0.00100159	0.000669985	0.016478	0.0535705	0.0534814
alcohol_catabolic_process	Stool	FALSE				0.0522858	0.0522418
alcohol_metabolic_process	Stool	TRUE	0.0010453	4.522526e-05	0.0016798	0.0504684	0.0502453
alcohol_metabolic_process	Stool	FALSE				0.049738	0.0494182
amide_biosynthetic_process	Stool	TRUE	-0.003059	1.390528e-10	1.650496e-08	0.0414434	0.041342
amide_biosynthetic_process	Stool	FALSE				0.0445388	0.0445158
amine_biosynthetic_process	Stool	TRUE	0.000387325	0.00257123	0.0458787	0.051125	0.0511549
amine_biosynthetic_process	Stool	FALSE				0.0504121	0.0503326
amino_acid_transport	Stool	TRUE	0.00288347	0.000149456	0.00468982	0.0510159	0.0508181
amino_acid_transport	Stool	FALSE				0.0490606	0.048433
aminoglycan_metabolic_process	Stool	TRUE	-0.000873254	1.394169e-05	0.0005947	0.0492025	0.0494419
aminoglycan_metabolic_process	Stool	FALSE				0.0503689	0.0502406
anaerobic_respiration	Stool	TRUE	-0.00202695	9.186527e-05	0.0030035	0.0365637	0.0365243
anaerobic_respiration	Stool	FALSE				0.0391781	0.0384813
aromatic_amino_acid_family_catabolic_process	Stool	TRUE	0.00229475	4.57855e-05	0.00168911	0.0303794	0.0304835
aromatic_amino_acid_family_catabolic_process	Stool	FALSE				0.0266095	0.0276244
aromatic_compound_biosynthetic_process	Stool	TRUE	0.000562156	0.0232778	0.224157	0.0493935	0.0491428
aromatic_compound_biosynthetic_process	Stool	FALSE				0.0483961	0.0484066
aromatic_compound_catabolic_process	Stool	TRUE	0.00229475	4.57855e-05	0.00167778	0.0303794	0.0304835
aromatic_compound_catabolic_process	Stool	FALSE				0.0266095	0.0276244
asexual_reproduction	Stool	TRUE	0.00303922	7.218411e-08	5.326016e-06	0.0272655	0.0269672
asexual_reproduction	Stool	FALSE				0.0232638	0.0226202
asexual_sporulation	Stool	TRUE	0.00305959	9.141647e-08	6.567552e-06	0.0270037	0.0267285
asexual_sporulation	Stool	FALSE				0.0229723	0.0222315
aspartate_family_amino_acid_biosynthetic_process	Stool	TRUE	-0.000487863	3.234604e-05	0.00127978	0.0473233	0.047304
aspartate_family_amino_acid_biosynthetic_process	Stool	FALSE				0.0478146	0.0476953
aspartate_family_amino_acid_metabolic_process	Stool	TRUE	-0.000452578	0.001175	0.0257652	0.0471878	0.0471665
aspartate_family_amino_acid_metabolic_process	Stool	FALSE				0.0475425	0.0474367
autophagy	Stool	TRUE	-0.000713222	0.00181318	0.0353571	0.0338493	0.0340653
autophagy	Stool	FALSE				0.0352625	0.0355369
biological_process	Stool	TRUE	-0.000874473	1.015172e-11	2.052904e-09	0.0446717	0.0446579
biological_process	Stool	FALSE				0.045761	0.0456954
biotin_biosynthetic_process	Stool	TRUE	-0.003059	1.390528e-10	1.615379e-08	0.0414434	0.041342
biotin_biosynthetic_process	Stool	FALSE				0.0445388	0.0445158
biotin_metabolic_process	Stool	TRUE	-0.003059	1.390528e-10	1.581725e-08	0.0414434	0.041342
biotin_metabolic_process	Stool	FALSE				0.0445388	0.0445158
branched_chain_family_amino_acid_catabolic_process	Stool	TRUE	0.0023019	6.241378e-05	0.00214327	0.0396794	0.0399453
branched_chain_family_amino_acid_catabolic_process	Stool	FALSE				0.0352239	0.0351972
branched_chain_family_amino_acid_metabolic_process	Stool	TRUE	0.000478112	0.0159103	0.170334	0.0539875	0.0540625
branched_chain_family_amino_acid_metabolic_process	Stool	FALSE				0.0531332	0.0533773
carbohydrate_biosynthetic_process	Stool	TRUE	-0.000894716	6.950005e-09	6.220824e-07	0.0485237	0.0484271
carbohydrate_biosynthetic_process	Stool	FALSE				0.0496202	0.0494257
carbohydrate_catabolic_process	Stool	TRUE	0.00073936	0.00576778	0.0811652	0.0497832	0.0495783
carbohydrate_catabolic_process	Stool	FALSE				0.0488514	0.0487783
carbohydrate_transport	Stool	TRUE	-0.00236573	0.00036876	0.0101178	0.0345623	0.0342606
carbohydrate_transport	Stool	FALSE				0.0389899	0.0398194
carboxylic_acid_biosynthetic_process	Stool	TRUE	0.000457543	3.536079e-05	0.00138899	0.0515243	0.0515455
carboxylic_acid_biosynthetic_process	Stool	FALSE				0.0507438	0.0508287
carboxylic_acid_catabolic_process	Stool	TRUE	0.00393354	1.320346e-11	2.574674e-09	0.0466788	0.04608
carboxylic_acid_catabolic_process	Stool	FALSE				0.04142	0.0414523
carboxylic_acid_metabolic_process	Stool	TRUE	0.00128947	4.924354e-16	2.44427e-13	0.0516731	0.0514525
carboxylic_acid_metabolic_process	Stool	FALSE				0.0501248	0.0499902
catabolic_process	Stool	TRUE	0.00112089	1.156944e-05	0.000501342	0.0469464	0.0466544
catabolic_process	Stool	FALSE				0.0454138	0.0456306
cation_transport	Stool	TRUE	-0.000796709	7.971009e-07	4.629969e-05	0.0452066	0.0451767
cation_transport	Stool	FALSE				0.0463189	0.0461952
cell_wall_organization_or_biogenesis	Stool	TRUE	-0.00052452	0.0017053	0.0338579	0.0496688	0.0497675
cell_wall_organization_or_biogenesis	Stool	FALSE				0.050458	0.0501356
cellular_aldehyde_metabolic_process	Stool	TRUE	0.00306981	7.195589e-09	6.33676e-07	0.0532943	0.0527372
cellular_aldehyde_metabolic_process	Stool	FALSE				0.0490866	0.0488403
cellular_amide_metabolic_process	Stool	TRUE	-0.00284275	1.211691e-13	3.307917e-11	0.042337	0.0422563
cellular_amide_metabolic_process	Stool	FALSE				0.0450511	0.0449439
cellular_amine_metabolic_process	Stool	TRUE	0.000275226	0.00639203	0.0883557	0.05011	0.0500428
cellular_amine_metabolic_process	Stool	FALSE				0.0497212	0.0496386
cellular_amino_acid_and_derivative_metabolic_process	Stool	TRUE	0.000465984	5.077842e-07	3.11517e-05	0.0502616	0.0502258
cellular_amino_acid_and_derivative_metabolic_process	Stool	FALSE				0.04957	0.0494433
cellular_amino_acid_biosynthetic_process	Stool	TRUE	0.00041854	0.00155098	0.0315984	0.0513836	0.0514274
cellular_amino_acid_biosynthetic_process	Stool	FALSE				0.0506328	0.0505388
cellular_amino_acid_derivative_catabolic_process	Stool	TRUE	0.00238962	5.078157e-09	4.780472e-07	0.0388952	0.0386967
cellular_amino_acid_derivative_catabolic_process	Stool	FALSE				0.0360203	0.0362181
cellular_amino_acid_derivative_metabolic_process	Stool	TRUE	0.00061592	0.000134835	0.00425549	0.048791	0.0487509
cellular_amino_acid_derivative_metabolic_process	Stool	FALSE				0.0478112	0.0478706
cellular_amino_acid_metabolic_process	Stool	TRUE	0.000302745	0.0064797	0.0888923	0.0504478	0.0503701
cellular_amino_acid_metabolic_process	Stool	FALSE				0.0500404	0.049978
cellular_aromatic_compound_metabolic_process	Stool	TRUE	0.000562853	0.00051511	0.0132042	0.0505233	0.0503664
cellular_aromatic_compound_metabolic_process	Stool	FALSE				0.0494443	0.0494327
cellular_carbohydrate_biosynthetic_process	Stool	TRUE	-0.00114658	6.43526e-07	3.77812e-05	0.0474296	0.0472015
cellular_carbohydrate_biosynthetic_process	Stool	FALSE				0.0492413	0.0491328
cellular_carbohydrate_catabolic_process	Stool	TRUE	0.000938747	0.00126025	0.0271975	0.052348	0.0521902
cellular_carbohydrate_catabolic_process	Stool	FALSE				0.0512389	0.0511846
cellular_carbohydrate_metabolic_process	Stool	TRUE	0.000550509	0.0113274	0.13358	0.0485836	0.0482588
cellular_carbohydrate_metabolic_process	Stool	FALSE				0.0484138	0.0482904
cellular_catabolic_process	Stool	TRUE	0.00129342	3.806115e-05	0.00144315	0.0460287	0.0457532
cellular_catabolic_process	Stool	FALSE				0.0443587	0.0446306
cellular_glucan_metabolic_process	Stool	TRUE	0.00147486	0.00338076	0.0554323	0.047135	0.0469037
cellular_glucan_metabolic_process	Stool	FALSE				0.0465725	0.0469037
cellular_homeostasis	Stool	TRUE	0.00068328	0.00444122	0.0681154	0.0499207	0.0499104
cellular_homeostasis	Stool	FALSE				0.048541	0.0482099
cellular_iron_ion_homeostasis	Stool	TRUE	0.00215925	2.004363e-06	0.000103244	0.0520263	0.0515474
cellular_iron_ion_homeostasis	Stool	FALSE				0.0487915	0.0486284
cellular_ketone_metabolic_process	Stool	TRUE	0.00109282	3.352543e-12	7.321954e-10	0.0512863	0.0510355
cellular_ketone_metabolic_process	Stool	FALSE				0.0498263	0.0496634
cellular_lipid_catabolic_process	Stool	TRUE	0.00906472	4.826005e-15	1.646874e-12	0.0539052	0.0530525
cellular_lipid_catabolic_process	Stool	FALSE				0.0423017	0.0420759
cellular_lipid_metabolic_process	Stool	TRUE	0.00236842	2.83699e-16	1.548997e-13	0.051109	0.0509816
cellular_lipid_metabolic_process	Stool	FALSE				0.0482106	0.0484739
cellular_polysaccharide_biosynthetic_process	Stool	TRUE	-0.0020005	1.448925e-06	8.072582e-05	0.0430815	0.0432414
cellular_polysaccharide_biosynthetic_process	Stool	FALSE				0.0460365	0.0469788
cellular_polysaccharide_metabolic_process	Stool	TRUE	-0.00110844	0.000420935	0.0112112	0.044261	0.0440559
cellular_polysaccharide_metabolic_process	Stool	FALSE				0.0463981	0.0468136
cellular_response_to_starvation	Stool	TRUE	0.00104273	0.00179162	0.0350619	0.050771	0.0509622
cellular_response_to_starvation	Stool	FALSE				0.050328	0.050764
chromatin_assembly	Stool	TRUE	0.00484609	7.80801e-09	6.766942e-07	0.0216655	0.022162
chromatin_assembly	Stool	FALSE				0.0147808	0.0155046
coenzyme_metabolic_process	Stool	TRUE	0.000397004	0.0210623	0.210623	0.0497743	0.0495803
coenzyme_metabolic_process	Stool	FALSE				0.0488988	0.0488248
cofactor_transport	Stool	TRUE	-0.00595129	6.202646e-05	0.00214345	0.026241	0.0287297
cofactor_transport	Stool	FALSE				0.034694	0.0350004
cysteine_metabolic_process	Stool	TRUE	-0.00183487	1.04253e-05	0.00045905	0.041447	0.0412932
cysteine_metabolic_process	Stool	FALSE				0.0434304	0.0436611
cytokinetic_process	Stool	TRUE	-0.00227407	4.158248e-06	0.000195724	0.0374944	0.0384238
cytokinetic_process	Stool	FALSE				0.0400113	0.040661
dephosphorylation	Stool	TRUE	0.00401072	4.402486e-11	5.862823e-09	0.0473932	0.0471629
dephosphorylation	Stool	FALSE				0.0420159	0.0416762
developmental_process	Stool	TRUE	0.00178159	5.471908e-07	3.319624e-05	0.0316784	0.0315819
developmental_process	Stool	FALSE				0.0292618	0.0287391
disaccharide_metabolic_process	Stool	TRUE	0.000898099	0.0160339	0.171321	0.0441555	0.0440327
disaccharide_metabolic_process	Stool	FALSE				0.043299	0.0434068
disaccharide_transport	Stool	TRUE	-0.0047075	0.000120775	0.003879	0.0266547	0.0270431
disaccharide_transport	Stool	FALSE				0.0334347	0.0344391
Diversity	Stool	TRUE	-5.59672	5.286989e-05	0.00188673	417.03	419.335
Diversity	Stool	FALSE				424.557	423.22
DNA_catabolic_process	Stool	TRUE	-0.00107213	0.0114631	0.134023	0.0469443	0.0470896
DNA_catabolic_process	Stool	FALSE				0.0489882	0.0495144
DNA_duplex_unwinding	Stool	TRUE	0.00133309	0.000257964	0.0076548	0.0527426	0.0525829
DNA_duplex_unwinding	Stool	FALSE				0.050832	0.050985
DNA_geometric_change	Stool	TRUE	0.00133222	0.000353979	0.00986085	0.0527426	0.0525829
DNA_geometric_change	Stool	FALSE				0.050832	0.050985
drug_transmembrane_transport	Stool	TRUE	-0.00293127	0.00150019	0.0307933	0.0391128	0.0396465
drug_transmembrane_transport	Stool	FALSE				0.0411215	0.0417342
energy_reserve_metabolic_process	Stool	TRUE	0.00156532	0.00258888	0.0460433	0.04531	0.045173
energy_reserve_metabolic_process	Stool	FALSE				0.0449768	0.0453659
establishment_of_localization	Stool	TRUE	-0.00132357	1.616682e-09	1.697516e-07	0.0430317	0.0431376
establishment_of_localization	Stool	FALSE				0.0446716	0.0448706
establishment_of_protein_localization	Stool	TRUE	-0.00246834	2.5129e-11	4.157707e-09	0.0403452	0.0406548
establishment_of_protein_localization	Stool	FALSE				0.0436272	0.0437771
establishment_or_maintenance_of_cell_polarity	Stool	TRUE	-0.00176813	0.000125545	0.00400863	0.0240126	0.0238607
establishment_or_maintenance_of_cell_polarity	Stool	FALSE				0.0260099	0.0251581
Evenness	Stool	TRUE	-0.00120101	0.000506562	0.0130464	0.992143	0.992791
Evenness	Stool	FALSE				0.99384	0.993547
fatty_acid_catabolic_process	Stool	TRUE	0.0144044	2.402188e-14	6.903129e-12	0.0620903	0.0619887
fatty_acid_catabolic_process	Stool	FALSE				0.0446394	0.0430751
fatty_acid_metabolic_process	Stool	TRUE	0.00715043	2.482107e-21	1.35523e-17	0.0575814	0.0570905
fatty_acid_metabolic_process	Stool	FALSE				0.0491954	0.0486489
fermentation	Stool	TRUE	0.00103136	0.000250532	0.00755749	0.046269	0.0458616
fermentation	Stool	FALSE				0.0445982	0.0444352
folic_acid_and_derivative_biosynthetic_process	Stool	TRUE	0.000923664	4.675238e-06	0.000218178	0.0532098	0.0532279
folic_acid_and_derivative_biosynthetic_process	Stool	FALSE				0.0517005	0.0515004
folic_acid_and_derivative_metabolic_process	Stool	TRUE	-0.000472408	0.0191169	0.194373	0.0508081	0.0509482
folic_acid_and_derivative_metabolic_process	Stool	FALSE				0.0509414	0.0509213
glucan_metabolic_process	Stool	TRUE	0.00147486	0.00338076	0.0552664	0.047135	0.0469037
glucan_metabolic_process	Stool	FALSE				0.0465725	0.0469037
glucose_transport	Stool	TRUE	-0.00539006	2.058324e-06	0.000105032	0.0204035	0.0205948
glucose_transport	Stool	FALSE				0.027865	0.0297755
glutamate_biosynthetic_process	Stool	TRUE	0.00209127	8.405786e-06	0.000373135	0.0465207	0.0462127
glutamate_biosynthetic_process	Stool	FALSE				0.042688	0.0426976
glutamate_metabolic_process	Stool	TRUE	0.00171125	8.810852e-05	0.00289803	0.0465749	0.0462127
glutamate_metabolic_process	Stool	FALSE				0.0433492	0.0432844
glutamine_family_amino_acid_biosynthetic_process	Stool	TRUE	0.00102591	1.18232e-06	6.724444e-05	0.0506829	0.0505916
glutamine_family_amino_acid_biosynthetic_process	Stool	FALSE				0.0489926	0.0488977
glutamine_family_amino_acid_catabolic_process	Stool	TRUE	-0.00149359	0.00872711	0.111854	0.0328807	0.0331551
glutamine_family_amino_acid_catabolic_process	Stool	FALSE				0.0345242	0.033882
glutamine_family_amino_acid_metabolic_process	Stool	TRUE	0.00113628	1.10804e-09	1.186255e-07	0.0503524	0.0502781
glutamine_family_amino_acid_metabolic_process	Stool	FALSE				0.0487024	0.0486204
glutamine_metabolic_process	Stool	TRUE	0.00260474	1.52118e-11	2.864015e-09	0.0560417	0.0563862
glutamine_metabolic_process	Stool	FALSE				0.053007	0.0532724
glycogen_metabolic_process	Stool	TRUE	0.00147486	0.00338076	0.0551014	0.047135	0.0469037
glycogen_metabolic_process	Stool	FALSE				0.0465725	0.0469037
glycolysis	Stool	TRUE	0.000458677	0.0230172	0.225222	0.0546979	0.0546906
glycolysis	Stool	FALSE				0.0543692	0.0545627
glycosaminoglycan_metabolic_process	Stool	TRUE	-0.000921448	7.239349e-06	0.000332158	0.049322	0.0495197
glycosaminoglycan_metabolic_process	Stool	FALSE				0.0506121	0.0504629
group_transfer_coenzyme_metabolic_process	Stool	TRUE	-0.00058007	0.00227074	0.0423148	0.050262	0.0503313
group_transfer_coenzyme_metabolic_process	Stool	FALSE				0.0506062	0.0505026
heterocycle_biosynthetic_process	Stool	TRUE	-0.000671069	5.983742e-07	3.590245e-05	0.0471888	0.0471334
heterocycle_biosynthetic_process	Stool	FALSE				0.0476942	0.0477802
heterocycle_metabolic_process	Stool	TRUE	-0.000293995	0.000129434	0.00410877	0.0490024	0.048995
heterocycle_metabolic_process	Stool	FALSE				0.0492295	0.0491394
hexose_catabolic_process	Stool	TRUE	0.00081729	0.00103801	0.0234197	0.0539184	0.053952
hexose_catabolic_process	Stool	FALSE				0.0529227	0.0529876
hexose_transport	Stool	TRUE	-0.00333057	1.116123e-05	0.000487523	0.0326073	0.031996
hexose_transport	Stool	FALSE				0.0376469	0.0384529
histidine_biosynthetic_process	Stool	TRUE	0.000840458	5.031568e-05	0.00183149	0.0527968	0.0528063
histidine_biosynthetic_process	Stool	FALSE				0.0520756	0.0519124
histidine_family_amino_acid_biosynthetic_process	Stool	TRUE	0.000860815	4.518439e-05	0.00168977	0.0527968	0.0528063
histidine_family_amino_acid_biosynthetic_process	Stool	FALSE				0.0520756	0.0519124
hydrogen_transport	Stool	TRUE	-0.00120591	6.297265e-07	3.73729e-05	0.0479499	0.0480193
hydrogen_transport	Stool	FALSE				0.0491692	0.049044
ion_transport	Stool	TRUE	-0.000939423	6.316477e-11	8.21142e-09	0.045272	0.0452717
ion_transport	Stool	FALSE				0.0464586	0.0463904
iron_ion_homeostasis	Stool	TRUE	0.00199452	1.771877e-05	0.000738507	0.0520263	0.0515474
iron_ion_homeostasis	Stool	FALSE				0.0487915	0.0486284
lipid_catabolic_process	Stool	TRUE	0.00858367	2.266676e-14	6.875583e-12	0.0526555	0.0516871
lipid_catabolic_process	Stool	FALSE				0.0416389	0.0416319
lipid_metabolic_process	Stool	TRUE	0.00246669	7.077783e-17	6.440782e-14	0.0511306	0.0509644
lipid_metabolic_process	Stool	FALSE				0.048137	0.048451
lipopolysaccharide_biosynthetic_process	Stool	TRUE	-0.00324227	3.830748e-07	2.404125e-05	0.0400393	0.0406357
lipopolysaccharide_biosynthetic_process	Stool	FALSE				0.0446016	0.0458747
lipopolysaccharide_metabolic_process	Stool	TRUE	-0.00324227	3.830748e-07	2.376805e-05	0.0400393	0.0406357
lipopolysaccharide_metabolic_process	Stool	FALSE				0.0446016	0.0458747
localization	Stool	TRUE	-0.00147096	2.897206e-08	2.197048e-06	0.0424541	0.042695
localization	Stool	FALSE				0.0443455	0.0444382
membrane_lipid_biosynthetic_process	Stool	TRUE	-0.00583803	1.709009e-06	9.059409e-05	0.0366443	0.0386356
membrane_lipid_biosynthetic_process	Stool	FALSE				0.0447688	0.04661
membrane_lipid_metabolic_process	Stool	TRUE	-0.00583803	1.709009e-06	8.972299e-05	0.0366443	0.0386356
membrane_lipid_metabolic_process	Stool	FALSE				0.0447688	0.04661
metal_ion_transport	Stool	TRUE	-0.000677998	0.00653711	0.0894552	0.0439263	0.0439009
metal_ion_transport	Stool	FALSE				0.0444491	0.0443006
methionine_biosynthetic_process	Stool	TRUE	-0.0015421	1.757319e-15	6.39664e-13	0.0439866	0.0438909
methionine_biosynthetic_process	Stool	FALSE				0.0456274	0.0453162
methionine_metabolic_process	Stool	TRUE	-0.000585056	0.000185981	0.00573704	0.0449326	0.0448673
methionine_metabolic_process	Stool	FALSE				0.0456777	0.0452997
Mo_molybdopterin_cofactor_biosynthetic_process	Stool	TRUE	-0.00144	1.015528e-08	8.663725e-07	0.0436418	0.0435185
Mo_molybdopterin_cofactor_biosynthetic_process	Stool	FALSE				0.0452902	0.0451171
Mo_molybdopterin_cofactor_metabolic_process	Stool	TRUE	-0.00144	1.015528e-08	8.530437e-07	0.0436418	0.0435185
Mo_molybdopterin_cofactor_metabolic_process	Stool	FALSE				0.0452902	0.0451171
molybdopterin_cofactor_biosynthetic_process	Stool	TRUE	-0.00144	1.015528e-08	8.401188e-07	0.0436418	0.0435185
molybdopterin_cofactor_biosynthetic_process	Stool	FALSE				0.0452902	0.0451171
molybdopterin_cofactor_metabolic_process	Stool	TRUE	-0.00144	1.015528e-08	8.275797e-07	0.0436418	0.0435185
molybdopterin_cofactor_metabolic_process	Stool	FALSE				0.0452902	0.0451171
monocarboxylic_acid_metabolic_process	Stool	TRUE	0.0035479	7.8302e-20	1.425096e-16	0.0540817	0.0536761
monocarboxylic_acid_metabolic_process	Stool	FALSE				0.049874	0.049542
monosaccharide_biosynthetic_process	Stool	TRUE	-0.000624675	0.00250834	0.0451998	0.0504951	0.0504614
monosaccharide_biosynthetic_process	Stool	FALSE				0.0513762	0.0511725
monosaccharide_catabolic_process	Stool	TRUE	0.00115496	3.068066e-05	0.00122275	0.0540047	0.0539174
monosaccharide_catabolic_process	Stool	FALSE				0.0526369	0.0527001
monosaccharide_metabolic_process	Stool	TRUE	0.000669647	0.00380161	0.0606923	0.0502363	0.0499649
monosaccharide_metabolic_process	Stool	FALSE				0.0495707	0.0494392
monosaccharide_transport	Stool	TRUE	-0.00160268	0.02148	0.213626	0.0358259	0.0354869
monosaccharide_transport	Stool	FALSE				0.0388148	0.0396171
monovalent_inorganic_cation_transport	Stool	TRUE	-0.00168891	5.836951e-19	7.967438e-16	0.0443537	0.0442593
monovalent_inorganic_cation_transport	Stool	FALSE				0.0459794	0.0460099
multi_organism_process	Stool	TRUE	-0.000368605	0.00877512	0.112207	0.0348132	0.0349105
multi_organism_process	Stool	FALSE				0.0355142	0.0355641
NAD_biosynthetic_process	Stool	TRUE	0.00146691	3.743741e-05	0.0014497	0.0446589	0.0445717
NAD_biosynthetic_process	Stool	FALSE				0.0427794	0.0427766
NAD_metabolic_process	Stool	TRUE	0.00167242	2.937064e-07	1.909091e-05	0.0486787	0.0486143
NAD_metabolic_process	Stool	FALSE				0.0465469	0.0464432
nicotinamide_nucleotide_biosynthetic_process	Stool	TRUE	0.00146691	3.743741e-05	0.0014395	0.0446589	0.0445717
nicotinamide_nucleotide_biosynthetic_process	Stool	FALSE				0.0427794	0.0427766
nicotinamide_nucleotide_metabolic_process	Stool	TRUE	0.000848632	0.000318461	0.00905623	0.0519327	0.0519609
nicotinamide_nucleotide_metabolic_process	Stool	FALSE				0.0506557	0.0504583
nucleoside_biosynthetic_process	Stool	TRUE	-0.00210687	1.680648e-07	1.161562e-05	0.0450123	0.0449627
nucleoside_biosynthetic_process	Stool	FALSE				0.04776	0.0476018
nucleoside_monophosphate_biosynthetic_process	Stool	TRUE	0.00244197	2.341434e-08	1.826318e-06	0.0568985	0.0571598
nucleoside_monophosphate_biosynthetic_process	Stool	FALSE				0.0546933	0.0548571
nucleoside_monophosphate_metabolic_process	Stool	TRUE	0.00220431	1.023974e-07	7.260907e-06	0.0563368	0.0565651
nucleoside_monophosphate_metabolic_process	Stool	FALSE				0.0543532	0.0545918
nucleoside_phosphate_metabolic_process	Stool	TRUE	0.00048207	0.00714752	0.0963592	0.0532492	0.0532415
nucleoside_phosphate_metabolic_process	Stool	FALSE				0.0524663	0.0526744
nucleoside_triphosphate_biosynthetic_process	Stool	TRUE	0.000985766	0.000253171	0.00759514	0.0549515	0.0550751
nucleoside_triphosphate_biosynthetic_process	Stool	FALSE				0.0535898	0.0541394
nucleoside_triphosphate_metabolic_process	Stool	TRUE	0.000834924	0.00131519	0.0277256	0.0546064	0.0546527
nucleoside_triphosphate_metabolic_process	Stool	FALSE				0.0534192	0.0540336
nucleotide_biosynthetic_process	Stool	TRUE	0.000503368	0.0178072	0.185194	0.05381	0.053759
nucleotide_biosynthetic_process	Stool	FALSE				0.0530274	0.0534085
oligosaccharide_biosynthetic_process	Stool	TRUE	-0.00202918	1.965578e-06	0.00010221	0.0407753	0.0406988
oligosaccharide_biosynthetic_process	Stool	FALSE				0.0435393	0.0438347
oligosaccharide_metabolic_process	Stool	TRUE	-0.00156198	2.866056e-06	0.00013972	0.0390382	0.0387402
oligosaccharide_metabolic_process	Stool	FALSE				0.041392	0.0411589
oligosaccharide_transport	Stool	TRUE	-0.00523209	1.227419e-05	0.000527694	0.0266547	0.0270431
oligosaccharide_transport	Stool	FALSE				0.0334347	0.0344391
organic_acid_biosynthetic_process	Stool	TRUE	0.000457543	3.536079e-05	0.00137907	0.0515243	0.0515455
organic_acid_biosynthetic_process	Stool	FALSE				0.0507438	0.0508287
organic_acid_catabolic_process	Stool	TRUE	0.00384434	2.518474e-11	4.044373e-09	0.0462705	0.0456753
organic_acid_catabolic_process	Stool	FALSE				0.0411091	0.0411617
organic_acid_metabolic_process	Stool	TRUE	0.0012646	1.031217e-15	4.331112e-13	0.0516673	0.0514437
organic_acid_metabolic_process	Stool	FALSE				0.0501472	0.0500055
organic_anion_transport	Stool	TRUE	-0.00476088	3.421986e-13	7.785019e-11	0.0308781	0.030939
organic_anion_transport	Stool	FALSE				0.0366685	0.036993
organophosphate_metabolic_process	Stool	TRUE	0.00125478	8.360345e-08	6.086331e-06	0.0523631	0.0522513
organophosphate_metabolic_process	Stool	FALSE				0.0507721	0.0504665
oxidation_reduction	Stool	TRUE	0.000897073	0.000499038	0.0129135	0.0488095	0.0486055
oxidation_reduction	Stool	FALSE				0.0473795	0.0474028
oxidoreduction_coenzyme_metabolic_process	Stool	TRUE	0.000746381	1.646474e-05	0.000691519	0.0512402	0.0511839
oxidoreduction_coenzyme_metabolic_process	Stool	FALSE				0.0503936	0.0503324
oxoacid_metabolic_process	Stool	TRUE	0.00128947	4.924354e-16	2.240581e-13	0.0516731	0.0514525
oxoacid_metabolic_process	Stool	FALSE				0.0501248	0.0499902
pentose_metabolic_process	Stool	TRUE	0.00169857	0.00188949	0.0365838	0.0486427	0.047974
pentose_metabolic_process	Stool	FALSE				0.0464879	0.0468713
peptide_biosynthetic_process	Stool	TRUE	-0.00257927	8.315578e-05	0.00276848	0.038661	0.038865
peptide_biosynthetic_process	Stool	FALSE				0.0410481	0.0418258
peptidoglycan_metabolic_process	Stool	TRUE	-0.000921448	7.239349e-06	0.00032939	0.049322	0.0495197
peptidoglycan_metabolic_process	Stool	FALSE				0.0506121	0.0504629
phosphate_metabolic_process	Stool	TRUE	0.000666361	0.000827605	0.0199944	0.0490477	0.0490848
phosphate_metabolic_process	Stool	FALSE				0.0479824	0.0480011
phosphoenolpyruvate_dependent_sugar_phosphotransferase_system	Stool	TRUE	-0.00493911	4.800057e-10	5.348635e-08	0.033057	0.0331132
phosphoenolpyruvate_dependent_sugar_phosphotransferase_system	Stool	FALSE				0.0401316	0.0397987
phospholipid_catabolic_process	Stool	TRUE	0.00308962	2.369907e-05	0.000951448	0.0475877	0.0468245
phospholipid_catabolic_process	Stool	FALSE				0.0428851	0.0426121
phospholipid_metabolic_process	Stool	TRUE	0.000744384	0.000257475	0.00768204	0.0509633	0.0507524
phospholipid_metabolic_process	Stool	FALSE				0.049724	0.0495625
phosphorus_metabolic_process	Stool	TRUE	0.000681243	0.000363219	0.010016	0.0491109	0.0491514
phosphorus_metabolic_process	Stool	FALSE				0.0480999	0.0480164
polyamine_metabolic_process	Stool	TRUE	-0.00202844	0.00505871	0.0746502	0.0324409	0.0331378
polyamine_metabolic_process	Stool	FALSE				0.0358331	0.0361124
polyamine_transport	Stool	TRUE	-0.00557592	2.861674e-11	4.464212e-09	0.0303974	0.0307991
polyamine_transport	Stool	FALSE				0.036417	0.0377186
polyol_metabolic_process	Stool	TRUE	0.00224407	4.790076e-09	4.588389e-07	0.0545405	0.0543926
polyol_metabolic_process	Stool	FALSE				0.0518478	0.0520956
polysaccharide_biosynthetic_process	Stool	TRUE	-0.00108613	3.163827e-06	0.000152872	0.0472964	0.0473664
polysaccharide_biosynthetic_process	Stool	FALSE				0.0489905	0.0489024
polysaccharide_catabolic_process	Stool	TRUE	-0.00345825	1.063042e-07	7.441292e-06	0.0341479	0.0338443
polysaccharide_catabolic_process	Stool	FALSE				0.0400568	0.0407523
polysaccharide_metabolic_process	Stool	TRUE	-0.00109326	2.567531e-06	0.000128612	0.0460408	0.0460706
polysaccharide_metabolic_process	Stool	FALSE				0.0479084	0.0480369
porphyrin_biosynthetic_process	Stool	TRUE	-0.00104337	1.697944e-13	4.414653e-11	0.043709	0.0437299
porphyrin_biosynthetic_process	Stool	FALSE				0.0447371	0.0445941
porphyrin_metabolic_process	Stool	TRUE	-0.00106113	2.733648e-16	1.658413e-13	0.043709	0.0437299
porphyrin_metabolic_process	Stool	FALSE				0.0447371	0.0445941
potassium_ion_transport	Stool	TRUE	-0.00190364	1.341185e-08	1.061285e-06	0.0393132	0.0388501
potassium_ion_transport	Stool	FALSE				0.0412142	0.0412468
prosthetic_group_metabolic_process	Stool	TRUE	-0.00144	1.015528e-08	8.154094e-07	0.0436418	0.0435185
prosthetic_group_metabolic_process	Stool	FALSE				0.0452902	0.0451171
protein_amino_acid_dephosphorylation	Stool	TRUE	0.00355533	2.241586e-07	1.492568e-05	0.0426296	0.0428556
protein_amino_acid_dephosphorylation	Stool	FALSE				0.0368965	0.0364299
protein_folding	Stool	TRUE	-0.00120721	2.111801e-09	2.135266e-07	0.0460001	0.0460211
protein_folding	Stool	FALSE				0.0476121	0.0478999
protein_localization	Stool	TRUE	-0.00223906	1.056207e-10	1.281531e-08	0.0410172	0.041332
protein_localization	Stool	FALSE				0.0440091	0.0440917
protein_secretion	Stool	TRUE	-0.00205572	6.475549e-12	1.359865e-09	0.0426982	0.0429575
protein_secretion	Stool	FALSE				0.0451028	0.0449612
protein_transport	Stool	TRUE	-0.00235135	8.464519e-11	1.05037e-08	0.0410981	0.0413843
protein_transport	Stool	FALSE				0.0442807	0.04431
proteolysis	Stool	TRUE	-0.00177247	2.75121e-08	2.115719e-06	0.0403188	0.04038
proteolysis	Stool	FALSE				0.0427742	0.0431886
proton_transport	Stool	TRUE	-0.000952221	0.0132552	0.14861	0.0501343	0.0503016
proton_transport	Stool	FALSE				0.0513341	0.0508645
purine_nucleoside_biosynthetic_process	Stool	TRUE	-0.00216437	2.785043e-06	0.000138239	0.0445783	0.044615
purine_nucleoside_biosynthetic_process	Stool	FALSE				0.047504	0.0473836
purine_nucleoside_metabolic_process	Stool	TRUE	-0.000826796	0.00164727	0.0330665	0.0476782	0.0476206
purine_nucleoside_metabolic_process	Stool	FALSE				0.0488286	0.0488599
purine_nucleoside_monophosphate_biosynthetic_process	Stool	TRUE	0.00368877	3.758713e-11	5.546642e-09	0.0587267	0.0589931
purine_nucleoside_monophosphate_biosynthetic_process	Stool	FALSE				0.0553136	0.0559143
purine_nucleoside_monophosphate_metabolic_process	Stool	TRUE	0.00368877	3.758713e-11	5.400678e-09	0.0587267	0.0589931
purine_nucleoside_monophosphate_metabolic_process	Stool	FALSE				0.0553136	0.0559143
purine_nucleoside_triphosphate_biosynthetic_process	Stool	TRUE	0.00103584	0.00288391	0.0485992	0.0547187	0.0547976
purine_nucleoside_triphosphate_biosynthetic_process	Stool	FALSE				0.0533675	0.0538176
purine_nucleotide_biosynthetic_process	Stool	TRUE	0.0009186	0.000894191	0.0208644	0.0550416	0.0550202
purine_nucleotide_biosynthetic_process	Stool	FALSE				0.0536231	0.0541144
purine_nucleotide_metabolic_process	Stool	TRUE	0.000830918	0.00223835	0.0419978	0.0547801	0.0547409
purine_nucleotide_metabolic_process	Stool	FALSE				0.0534612	0.0538973
purine_ribonucleoside_biosynthetic_process	Stool	TRUE	-0.00216437	2.785043e-06	0.000136994	0.0445783	0.044615
purine_ribonucleoside_biosynthetic_process	Stool	FALSE				0.047504	0.0473836
purine_ribonucleoside_metabolic_process	Stool	TRUE	-0.000826796	0.00164727	0.0329454	0.0476782	0.0476206
purine_ribonucleoside_metabolic_process	Stool	FALSE				0.0488286	0.0488599
purine_ribonucleoside_monophosphate_biosynthetic_process	Stool	TRUE	0.00368877	3.758713e-11	5.262199e-09	0.0587267	0.0589931
purine_ribonucleoside_monophosphate_biosynthetic_process	Stool	FALSE				0.0553136	0.0559143
purine_ribonucleoside_monophosphate_metabolic_process	Stool	TRUE	0.00368877	3.758713e-11	5.130644e-09	0.0587267	0.0589931
purine_ribonucleoside_monophosphate_metabolic_process	Stool	FALSE				0.0553136	0.0559143
purine_ribonucleoside_triphosphate_biosynthetic_process	Stool	TRUE	0.00103584	0.00288391	0.0484497	0.0547187	0.0547976
purine_ribonucleoside_triphosphate_biosynthetic_process	Stool	FALSE				0.0533675	0.0538176
purine_ribonucleotide_biosynthetic_process	Stool	TRUE	0.00100842	0.000313111	0.00899781	0.0553229	0.0553419
purine_ribonucleotide_biosynthetic_process	Stool	FALSE				0.0538517	0.0543731
purine_ribonucleotide_metabolic_process	Stool	TRUE	0.00100842	0.000313111	0.0089507	0.0553229	0.0553419
purine_ribonucleotide_metabolic_process	Stool	FALSE				0.0538517	0.0543731
putrescine_transport	Stool	TRUE	-0.00557592	2.861674e-11	4.340206e-09	0.0303974	0.0307991
putrescine_transport	Stool	FALSE				0.036417	0.0377186
pyridine_nucleotide_biosynthetic_process	Stool	TRUE	0.000930913	1.800625e-05	0.000744804	0.0493226	0.0493093
pyridine_nucleotide_biosynthetic_process	Stool	FALSE				0.0480783	0.0480866
pyridine_nucleotide_metabolic_process	Stool	TRUE	0.000772029	0.00272533	0.047541	0.0525178	0.0524573
pyridine_nucleotide_metabolic_process	Stool	FALSE				0.0515656	0.0513746
pyridoxine_biosynthetic_process	Stool	TRUE	-0.000908261	0.0230224	0.22487	0.0445785	0.0442318
pyridoxine_biosynthetic_process	Stool	FALSE				0.045702	0.0450487
pyridoxine_metabolic_process	Stool	TRUE	-0.000908261	0.0230224	0.224468	0.0445785	0.0442318
pyridoxine_metabolic_process	Stool	FALSE				0.045702	0.0450487
pyruvate_metabolic_process	Stool	TRUE	0.00114027	2.061597e-05	0.000840024	0.054516	0.0544699
pyruvate_metabolic_process	Stool	FALSE				0.0537374	0.0538728
quinone_cofactor_biosynthetic_process	Stool	TRUE	-0.00139794	0.000306625	0.00890518	0.0407535	0.0403372
quinone_cofactor_biosynthetic_process	Stool	FALSE				0.0424844	0.0415024
quinone_cofactor_metabolic_process	Stool	TRUE	-0.00139794	0.000306625	0.00885806	0.0407535	0.0403372
quinone_cofactor_metabolic_process	Stool	FALSE				0.0424844	0.0415024
regulation_of_anatomical_structure_morphogenesis	Stool	TRUE	-0.00415777	3.301811e-07	2.120928e-05	0.0416386	0.0428148
regulation_of_anatomical_structure_morphogenesis	Stool	FALSE				0.047687	0.0479415
regulation_of_cell_morphogenesis	Stool	TRUE	-0.00662559	3.208117e-09	3.184785e-07	0.0388857	0.040917
regulation_of_cell_morphogenesis	Stool	FALSE				0.0478632	0.0478197
regulation_of_developmental_process	Stool	TRUE	-0.00415777	3.301811e-07	2.096266e-05	0.0416386	0.0428148
regulation_of_developmental_process	Stool	FALSE				0.047687	0.0479415
regulation_of_RNA_metabolic_process	Stool	TRUE	-0.00176548	0.000176941	0.00548918	0.0377843	0.0376287
regulation_of_RNA_metabolic_process	Stool	FALSE				0.0397479	0.038953
regulation_of_transcription__DNA_dependent	Stool	TRUE	-0.00168406	0.000333591	0.00938869	0.0379972	0.0378417
regulation_of_transcription__DNA_dependent	Stool	FALSE				0.0399208	0.03909
reproduction	Stool	TRUE	0.00188152	2.117034e-05	0.000856223	0.0288166	0.0287894
reproduction	Stool	FALSE				0.0261217	0.0259112
response_to_abiotic_stimulus	Stool	TRUE	0.00203801	7.430362e-11	9.434832e-09	0.0483398	0.048159
response_to_abiotic_stimulus	Stool	FALSE				0.0459263	0.0462299
response_to_heat	Stool	TRUE	0.00146373	1.682036e-06	9.003839e-05	0.0492197	0.0492866
response_to_heat	Stool	FALSE				0.0475643	0.0478898
response_to_inorganic_substance	Stool	TRUE	0.000798692	0.0235414	0.225107	0.0498294	0.0499752
response_to_inorganic_substance	Stool	FALSE				0.0480706	0.0480016
response_to_nutrient_levels	Stool	TRUE	0.00111572	0.00043954	0.0114827	0.0505947	0.0505128
response_to_nutrient_levels	Stool	FALSE				0.0496364	0.0500881
response_to_oxidative_stress	Stool	TRUE	0.000833178	0.00126661	0.0272271	0.0495116	0.0493005
response_to_oxidative_stress	Stool	FALSE				0.0480594	0.0483688
response_to_starvation	Stool	TRUE	0.00098594	0.00341348	0.0551409	0.050771	0.0509622
response_to_starvation	Stool	FALSE				0.050328	0.050764
response_to_stimulus	Stool	TRUE	0.000163916	0.0128752	0.146455	0.0475918	0.0475535
response_to_stimulus	Stool	FALSE				0.0473525	0.0474386
response_to_stress	Stool	TRUE	0.000411187	2.458134e-07	1.617037e-05	0.0496667	0.0495324
response_to_stress	Stool	FALSE				0.0491337	0.0492402
response_to_temperature_stimulus	Stool	TRUE	0.00223366	1.37938e-15	5.379582e-13	0.0491041	0.0491204
response_to_temperature_stimulus	Stool	FALSE				0.0466037	0.0469439
response_to_toxin	Stool	TRUE	-0.00282583	1.304037e-17	1.424008e-14	0.0428921	0.0432332
response_to_toxin	Stool	FALSE				0.045691	0.0459976
ribonucleoside_biosynthetic_process	Stool	TRUE	-0.00210687	1.680648e-07	1.147042e-05	0.0450123	0.0449627
ribonucleoside_biosynthetic_process	Stool	FALSE				0.04776	0.0476018
ribonucleoside_monophosphate_biosynthetic_process	Stool	TRUE	0.0027047	5.66207e-09	5.239814e-07	0.0575167	0.0578113
ribonucleoside_monophosphate_biosynthetic_process	Stool	FALSE				0.0550089	0.0551729
ribonucleoside_monophosphate_metabolic_process	Stool	TRUE	0.00300848	6.543714e-09	5.95478e-07	0.0575167	0.0578113
ribonucleoside_monophosphate_metabolic_process	Stool	FALSE				0.0550089	0.0551729
ribonucleoside_triphosphate_biosynthetic_process	Stool	TRUE	0.000779428	0.0122427	0.140727	0.0544908	0.0546185
ribonucleoside_triphosphate_biosynthetic_process	Stool	FALSE				0.0533804	0.0538985
ribonucleoside_triphosphate_metabolic_process	Stool	TRUE	0.000705709	0.0234279	0.225205	0.0544908	0.0546185
ribonucleoside_triphosphate_metabolic_process	Stool	FALSE				0.0533804	0.0538985
ribonucleotide_biosynthetic_process	Stool	TRUE	0.000794774	0.00211375	0.0400732	0.0548784	0.0549244
ribonucleotide_biosynthetic_process	Stool	FALSE				0.0536431	0.0543704
ribonucleotide_metabolic_process	Stool	TRUE	0.000794774	0.00211375	0.0399345	0.0548784	0.0549244
ribonucleotide_metabolic_process	Stool	FALSE				0.0536431	0.0543704
secretion	Stool	TRUE	-0.00213472	2.296811e-11	4.045351e-09	0.0418579	0.0421428
secretion	Stool	FALSE				0.0444747	0.0442596
secretion_by_cell	Stool	TRUE	-0.00213472	2.296811e-11	3.918934e-09	0.0418579	0.0421428
secretion_by_cell	Stool	FALSE				0.0444747	0.0442596
signal_transmission	Stool	TRUE	-0.00250817	7.681789e-06	0.000346633	0.0307005	0.0308344
signal_transmission	Stool	FALSE				0.033142	0.0330296
signaling	Stool	TRUE	-0.00218813	4.386635e-09	4.27697e-07	0.0336771	0.0337233
signaling	Stool	FALSE				0.0360995	0.0351277
signaling_process	Stool	TRUE	-0.00250817	7.681789e-06	0.000343792	0.0307005	0.0308344
signaling_process	Stool	FALSE				0.033142	0.0330296
small_molecule_catabolic_process	Stool	TRUE	0.00278213	1.608445e-14	5.165947e-12	0.0497242	0.0491834
small_molecule_catabolic_process	Stool	FALSE				0.0464045	0.0461814
small_molecule_metabolic_process	Stool	TRUE	0.000667749	8.284267e-10	9.046419e-08	0.0504631	0.0502981
small_molecule_metabolic_process	Stool	FALSE				0.0496563	0.0495639
sodium_ion_transport	Stool	TRUE	-0.00134594	0.0102971	0.126627	0.0334796	0.0333432
sodium_ion_transport	Stool	FALSE				0.0355666	0.0343379
sporulation	Stool	TRUE	0.0021779	1.314411e-06	7.398644e-05	0.0285439	0.028436
sporulation	Stool	FALSE				0.0256117	0.024952
sulfur_amino_acid_biosynthetic_process	Stool	TRUE	-0.00139681	1.050066e-16	7.166698e-14	0.0451266	0.045117
sulfur_amino_acid_biosynthetic_process	Stool	FALSE				0.0465994	0.0464016
sulfur_amino_acid_metabolic_process	Stool	TRUE	-0.000944048	1.741302e-11	3.169169e-09	0.0452734	0.0451658
sulfur_amino_acid_metabolic_process	Stool	FALSE				0.0464471	0.0463087
sulfur_compound_biosynthetic_process	Stool	TRUE	-0.00119526	2.597648e-13	6.16659e-11	0.0455895	0.0454968
sulfur_compound_biosynthetic_process	Stool	FALSE				0.046717	0.0468527
sulfur_metabolic_process	Stool	TRUE	-0.00059029	0.00117246	0.0258131	0.0456054	0.0456259
sulfur_metabolic_process	Stool	FALSE				0.0460982	0.0460293
tetrapyrrole_biosynthetic_process	Stool	TRUE	-0.00104337	1.697944e-13	4.213987e-11	0.043709	0.0437299
tetrapyrrole_biosynthetic_process	Stool	FALSE				0.0447371	0.0445941
tetrapyrrole_metabolic_process	Stool	TRUE	-0.00107097	7.176371e-17	5.597569e-14	0.043709	0.0437299
tetrapyrrole_metabolic_process	Stool	FALSE				0.0447371	0.0445941
translational_elongation	Stool	TRUE	0.000609962	3.361905e-06	0.000161018	0.0519883	0.0520371
translational_elongation	Stool	FALSE				0.0512295	0.0512394
transmembrane_transport	Stool	TRUE	-0.000746714	2.44592e-06	0.000123655	0.0462561	0.0463096
transmembrane_transport	Stool	FALSE				0.0469146	0.0470113
transport	Stool	TRUE	-0.00131245	1.871373e-09	1.927868e-07	0.0430921	0.0431935
transport	Stool	FALSE				0.0447216	0.0449046
tRNA_aminoacylation_for_mitochondrial_protein_translation	Stool	TRUE	0.000968354	0.000155274	0.00484455	0.0558493	0.0558878
tRNA_aminoacylation_for_mitochondrial_protein_translation	Stool	FALSE				0.0546942	0.05515
two_component_signal_transduction_system__phosphorelay_	Stool	TRUE	-0.00403894	1.963271e-07	1.32339e-05	0.0292129	0.0295009
two_component_signal_transduction_system__phosphorelay_	Stool	FALSE				0.0331152	0.0330713
ubiquinone_biosynthetic_process	Stool	TRUE	-0.00237108	0.00454957	0.0693874	0.039896	0.0410622
ubiquinone_biosynthetic_process	Stool	FALSE				0.0433472	0.0448229
ubiquinone_metabolic_process	Stool	TRUE	-0.00237108	0.00454957	0.0691941	0.039896	0.0410622
ubiquinone_metabolic_process	Stool	FALSE				0.0433472	0.0448229
vacuolar_protein_catabolic_process	Stool	TRUE	0.00189314	1.916343e-20	5.231617e-17	0.04479	0.0448093
vacuolar_protein_catabolic_process	Stool	FALSE				0.0428731	0.0430271
vitamin_B6_biosynthetic_process	Stool	TRUE	-0.000908261	0.0230224	0.224068	0.0445785	0.0442318
vitamin_B6_biosynthetic_process	Stool	FALSE				0.045702	0.0450487
vitamin_B6_metabolic_process	Stool	TRUE	-0.000908261	0.0230224	0.22367	0.0445785	0.0442318
vitamin_B6_metabolic_process	Stool	FALSE				0.045702	0.0450487
vitamin_biosynthetic_process	Stool	TRUE	-0.000761702	0.00231659	0.0430223	0.0455252	0.0454597
vitamin_biosynthetic_process	Stool	FALSE				0.0461893	0.0464434
vitamin_metabolic_process	Stool	TRUE	-0.000761702	0.00231659	0.0428765	0.0455252	0.0454597
vitamin_metabolic_process	Stool	FALSE				0.0461893	0.0464434
water_soluble_vitamin_biosynthetic_process	Stool	TRUE	-0.00054872	0.00134913	0.0283318	0.0458225	0.0457201
water_soluble_vitamin_biosynthetic_process	Stool	FALSE				0.0466543	0.0468153
water_soluble_vitamin_metabolic_process	Stool	TRUE	-0.00054872	0.00134913	0.0282232	0.0458225	0.0457201
water_soluble_vitamin_metabolic_process	Stool	FALSE				0.0466543	0.0468153
